# Supplementary material for: Linked Mutations at Adjacent Nucleotides Have Shaped Human Population Differentiation and Protein Evolution
Source: Genome Biol Evol. 2019 Jan 23;11(3):759–75. doi: 10.1093/gbe/evz014 (PMC6424222; doi:10.1093/gbe/evz014)
Supplement: Supplementary Data [file evz014_supp.zip]

Archive with 4 entries (4 files):
- FigureS8.pdf
- FiguresS1-S7_S9-18.pdf
- Supporting_information_legends2.docx
- TableS1.xlsx
