# Supplementary material for: Linked Mutations at Adjacent Nucleotides Have Shaped Human Population Differentiation and Protein Evolution
Source: Genome Biol Evol. 2019 Jan 23;11(3):759–75. doi: 10.1093/gbe/evz014 (PMC6424222; doi:10.1093/gbe/evz014)
Supplement: Supplementary Data [file evz014_supp.zip › TableS1.xlsx]

## Sheet: 3mer
start1	start2	mid	p	changePos Start1	changePos Start2
GAC	GGC	GCC	0.964125	2	2
GAC	GTC	GCC	0.530139	2	2
GGC	GTC	GCC	0.127432	2	2
ACC	CCC	GCC	0.740822	1	1
ACC	GCA	GCC	0.178	1	3
ACC	GCG	GCC	0.544725	1	3
ACC	GCT	GCC	0.642135	1	3
ACC	TCC	GCC	0.944951	1	1
CCC	GCA	GCC	0.153176	1	3
CCC	GCG	GCC	0.839364	1	3
CCC	GCT	GCC	0.493242	1	3
CCC	TCC	GCC	0.958031	1	1
GCA	GCG	GCC	0.152273	3	3
GCA	GCT	GCC	0.490335	3	3
GCA	TCC	GCC	0.308837	3	1
GCG	GCT	GCC	0.380197	3	3
GCG	TCC	GCC	0.746076	3	1
GCT	TCC	GCC	0.745706	3	1
CAT	CGT	CCT	0.0309971	2	2
CAT	CTT	CCT	0.211691	2	2
CGT	CTT	CCT	0.114922	2	2
ACT	CCA	CCT	0.349014	1	3
ACT	CCC	CCT	0.706578	1	3
ACT	CCG	CCT	0.000686512	1	3
ACT	GCT	CCT	0.416912	1	1
ACT	TCT	CCT	0.471678	1	1
CCA	CCC	CCT	0.101822	3	3
CCA	CCG	CCT	0.000199212	3	3
CCA	GCT	CCT	0.64522	3	1
CCA	TCT	CCT	0.0664587	3	1
CCC	CCG	CCT	0.00116564	3	3
CCC	GCT	CCT	0.253872	3	1
CCC	TCT	CCT	0.825759	3	1
CCG	GCT	CCT	0.00116611	3	1
CCG	TCT	CCT	0.0040063	3	1
GCT	TCT	CCT	0.213224	1	1
GAG	GGG	GCG	0.204619	2	2
GAG	GTG	GCG	0.0733881	2	2
GGG	GTG	GCG	9.1622e-05	2	2
ACG	CCG	GCG	0.0835839	1	1
ACG	GCA	GCG	0.0562926	1	3
ACG	GCC	GCG	0.0232099	1	3
ACG	GCT	GCG	0.2502	1	3
ACG	TCG	GCG	0.162965	1	1
CCG	GCA	GCG	0.0583357	1	3
CCG	GCC	GCG	0.645976	1	3
CCG	GCT	GCG	0.487371	1	3
CCG	TCG	GCG	0.697481	1	1
GCA	GCC	GCG	0.0433543	3	3
GCA	GCT	GCG	0.105512	3	3
GCA	TCG	GCG	0.51674	3	1
GCC	GCT	GCG	0.553513	3	3
GCC	TCG	GCG	0.854861	3	1
GCT	TCG	GCG	0.548015	3	1
CAA	CCA	CGA	0.0250641	2	2
CAA	CTA	CGA	0.232635	2	2
CCA	CTA	CGA	0.0296586	2	2
AGA	CGC	CGA	0.483759	1	3
AGA	CGG	CGA	0.375002	1	3
AGA	CGT	CGA	0.998514	1	3
AGA	GGA	CGA	0.322662	1	1
AGA	TGA	CGA	0.0285459	1	1
CGC	CGG	CGA	0.204726	3	3
CGC	CGT	CGA	0.733957	3	3
CGC	GGA	CGA	0.899317	3	1
CGC	TGA	CGA	0.289408	3	1
CGG	CGT	CGA	0.798416	3	3
CGG	GGA	CGA	0.0827069	3	1
CGG	TGA	CGA	0.607881	3	1
CGT	GGA	CGA	0.83459	3	1
CGT	TGA	CGA	0.766108	3	1
GGA	TGA	CGA	0.00363764	1	1
TAA	TCA	TTA	1.87007e-245	2	2
TAA	TGA	TTA	1.16744e-122	2	2
TCA	TGA	TTA	0.00517304	2	2
ATA	CTA	TTA	0.0517409	1	1
ATA	GTA	TTA	0.154955	1	1
ATA	TTC	TTA	0.149372	1	3
ATA	TTG	TTA	0.00164092	1	3
ATA	TTT	TTA	4.6775e-102	1	3
CTA	GTA	TTA	0.330634	1	1
CTA	TTC	TTA	3.27917e-05	1	3
CTA	TTG	TTA	0.589023	1	3
CTA	TTT	TTA	3.80575e-178	1	3
GTA	TTC	TTA	0.000801747	1	3
GTA	TTG	TTA	0.0977049	1	3
GTA	TTT	TTA	5.42729e-112	1	3
TTC	TTG	TTA	2.61893e-08	3	3
TTC	TTT	TTA	6.17407e-89	3	3
TTG	TTT	TTA	6.25714e-233	3	3
TCA	TGA	TAA	9.60126e-12	2	2
TCA	TTA	TAA	5.75764e-101	2	2
TGA	TTA	TAA	3.17148e-267	2	2
AAA	CAA	TAA	3.83634e-207	1	1
AAA	GAA	TAA	6.48611e-107	1	1
AAA	TAC	TAA	1.52184e-86	1	3
AAA	TAG	TAA	1.63347e-152	1	3
AAA	TAT	TAA	3.42167e-88	1	3
CAA	GAA	TAA	0.000244008	1	1
CAA	TAC	TAA	0.0273586	1	3
CAA	TAG	TAA	0.234805	1	3
CAA	TAT	TAA	0.00243682	1	3
GAA	TAC	TAA	0.739293	1	3
GAA	TAG	TAA	0.0710232	1	3
GAA	TAT	TAA	0.253558	1	3
TAC	TAG	TAA	0.455132	3	3
TAC	TAT	TAA	0.486492	3	3
TAG	TAT	TAA	0.087581	3	3
GCT	GGT	GAT	0.118271	2	2
GCT	GTT	GAT	0.339623	2	2
GGT	GTT	GAT	0.0170429	2	2
AAT	CAT	GAT	0.909058	1	1
AAT	GAA	GAT	0.0300989	1	3
AAT	GAC	GAT	0.0433604	1	3
AAT	GAG	GAT	0.0725938	1	3
AAT	TAT	GAT	0.108404	1	1
CAT	GAA	GAT	0.193609	1	3
CAT	GAC	GAT	0.295095	1	3
CAT	GAG	GAT	0.177588	1	3
CAT	TAT	GAT	0.20914	1	1
GAA	GAC	GAT	0.2	3	3
GAA	GAG	GAT	0.0351491	3	3
GAA	TAT	GAT	0.0372095	3	1
GAC	GAG	GAT	0.27252	3	3
GAC	TAT	GAT	0.297786	3	1
GAG	TAT	GAT	0.992946	3	1
AAT	ACT	ATT	3.8546e-97	2	2
AAT	AGT	ATT	9.99643e-34	2	2
ACT	AGT	ATT	0.242669	2	2
ATA	ATC	ATT	0.00506854	3	3
ATA	ATG	ATT	0.0361049	3	3
ATA	CTT	ATT	0.00299381	3	1
ATA	GTT	ATT	1.39158e-09	3	1
ATA	TTT	ATT	5.69538e-14	3	1
ATC	ATG	ATT	0.638068	3	3
ATC	CTT	ATT	0.679182	3	1
ATC	GTT	ATT	0.000168201	3	1
ATC	TTT	ATT	6.23861e-61	3	1
ATG	CTT	ATT	0.524158	3	1
ATG	GTT	ATT	0.00246251	3	1
ATG	TTT	ATT	1.33743e-32	3	1
CTT	GTT	ATT	0.0981981	1	1
CTT	TTT	ATT	3.29485e-39	1	1
GTT	TTT	ATT	2.05111e-102	1	1
CAC	CCC	CGC	0.00443058	2	2
CAC	CTC	CGC	0.109423	2	2
CCC	CTC	CGC	0.525333	2	2
AGC	CGA	CGC	0.95251	1	3
AGC	CGG	CGC	0.660565	1	3
AGC	CGT	CGC	0.010245	1	3
AGC	GGC	CGC	0.0543957	1	1
AGC	TGC	CGC	1.97847e-06	1	1
CGA	CGG	CGC	0.836284	3	3
CGA	CGT	CGC	0.616612	3	3
CGA	GGC	CGC	0.608804	3	1
CGA	TGC	CGC	0.355158	3	1
CGG	CGT	CGC	0.217227	3	3
CGG	GGC	CGC	0.794838	3	1
CGG	TGC	CGC	0.398687	3	1
CGT	GGC	CGC	0.102998	3	1
CGT	TGC	CGC	0.0284375	3	1
GGC	TGC	CGC	0.522247	1	1
CAG	CCG	CGG	0.000232631	2	2
CAG	CTG	CGG	0.0575029	2	2
CCG	CTG	CGG	0.18571	2	2
AGG	CGA	CGG	0.240568	1	3
AGG	CGC	CGG	0.0234161	1	3
AGG	CGT	CGG	0.226714	1	3
AGG	GGG	CGG	0.0353674	1	1
AGG	TGG	CGG	0.883324	1	1
CGA	CGC	CGG	0.218103	3	3
CGA	CGT	CGG	0.113576	3	3
CGA	GGG	CGG	0.246124	3	1
CGA	TGG	CGG	0.252187	3	1
CGC	CGT	CGG	0.0849844	3	3
CGC	GGG	CGG	0.309677	3	1
CGC	TGG	CGG	0.016837	3	1
CGT	GGG	CGG	0.272636	3	1
CGT	TGG	CGG	0.190709	3	1
GGG	TGG	CGG	0.000109144	1	1
TAG	TGG	TCG	0.475695	2	2
TAG	TTG	TCG	0.920206	2	2
TGG	TTG	TCG	0.709913	2	2
ACG	CCG	TCG	0.605855	1	1
ACG	GCG	TCG	0.701853	1	1
ACG	TCA	TCG	0.917464	1	3
ACG	TCC	TCG	0.819876	1	3
ACG	TCT	TCG	0.821117	1	3
CCG	GCG	TCG	0.905355	1	1
CCG	TCA	TCG	0.0246124	1	3
CCG	TCC	TCG	0.324871	1	3
CCG	TCT	TCG	0.459365	1	3
GCG	TCA	TCG	0.441512	1	3
GCG	TCC	TCG	0.603761	1	3
GCG	TCT	TCG	0.800748	1	3
TCA	TCC	TCG	0.53521	3	3
TCA	TCT	TCG	0.259086	3	3
TCC	TCT	TCG	0.762084	3	3
CAT	CCT	CGT	0.515917	2	2
CAT	CTT	CGT	0.0421724	2	2
CCT	CTT	CGT	0.540682	2	2
AGT	CGA	CGT	2.44204e-07	1	3
AGT	CGC	CGT	0.0354201	1	3
AGT	CGG	CGT	0.55805	1	3
AGT	GGT	CGT	0.850953	1	1
AGT	TGT	CGT	0.0232773	1	1
CGA	CGC	CGT	0.00025216	3	3
CGA	CGG	CGT	0.00451855	3	3
CGA	GGT	CGT	1.93826e-06	3	1
CGA	TGT	CGT	4.42523e-10	3	1
CGC	CGG	CGT	0.835356	3	3
CGC	GGT	CGT	0.0808693	3	1
CGC	TGT	CGT	2.11431e-07	3	1
CGG	GGT	CGT	0.72504	3	1
CGG	TGT	CGT	0.137455	3	1
GGT	TGT	CGT	0.0142985	1	1
AAG	AGG	ACG	0.77906	2	2
AAG	ATG	ACG	0.126602	2	2
AGG	ATG	ACG	0.000627153	2	2
ACA	ACC	ACG	0.194668	3	3
ACA	ACT	ACG	0.132656	3	3
ACA	CCG	ACG	0.000752245	3	1
ACA	GCG	ACG	1.13041e-05	3	1
ACA	TCG	ACG	0.323881	3	1
ACC	ACT	ACG	0.986992	3	3
ACC	CCG	ACG	0.0315576	3	1
ACC	GCG	ACG	0.0346549	3	1
ACC	TCG	ACG	0.220765	3	1
ACT	CCG	ACG	0.0304795	3	1
ACT	GCG	ACG	0.0278692	3	1
ACT	TCG	ACG	0.215719	3	1
CCG	GCG	ACG	0.524462	1	1
CCG	TCG	ACG	0.0375904	1	1
GCG	TCG	ACG	0.0877013	1	1
TAT	TCT	TTT	1.81199e-22	2	2
TAT	TGT	TTT	1.4649e-22	2	2
TCT	TGT	TTT	8.21391e-07	2	2
ATT	CTT	TTT	7.17689e-12	1	1
ATT	GTT	TTT	3.69298e-13	1	1
ATT	TTA	TTT	0.110591	1	3
ATT	TTC	TTT	2.48422e-09	1	3
ATT	TTG	TTT	8.82472e-10	1	3
CTT	GTT	TTT	3.48334e-07	1	1
CTT	TTA	TTT	4.28835e-18	1	3
CTT	TTC	TTT	0.11557	1	3
CTT	TTG	TTT	0.00039328	1	3
GTT	TTA	TTT	3.49517e-18	1	3
GTT	TTC	TTT	2.24489e-11	1	3
GTT	TTG	TTT	0.266199	1	3
TTA	TTC	TTT	2.17592e-15	3	3
TTA	TTG	TTT	7.27977e-15	3	3
TTC	TTG	TTT	1.45978e-06	3	3
TAC	TCC	TTC	0.42024	2	2
TAC	TGC	TTC	0.0926906	2	2
TCC	TGC	TTC	1.24236e-08	2	2
ATC	CTC	TTC	0.244436	1	1
ATC	GTC	TTC	0.437376	1	1
ATC	TTA	TTC	0.333068	1	3
ATC	TTG	TTC	0.757429	1	3
ATC	TTT	TTC	0.0331478	1	3
CTC	GTC	TTC	0.0661371	1	1
CTC	TTA	TTC	0.882047	1	3
CTC	TTG	TTC	0.227127	1	3
CTC	TTT	TTC	0.0224975	1	3
GTC	TTA	TTC	0.205372	1	3
GTC	TTG	TTC	0.729237	1	3
GTC	TTT	TTC	0.131054	1	3
TTA	TTG	TTC	0.440638	3	3
TTA	TTT	TTC	0.506958	3	3
TTG	TTT	TTC	0.120415	3	3
GAT	GGT	GCT	0.0114758	2	2
GAT	GTT	GCT	0.0119873	2	2
GGT	GTT	GCT	0.869969	2	2
ACT	CCT	GCT	0.239872	1	1
ACT	GCA	GCT	0.137915	1	3
ACT	GCC	GCT	0.0156874	1	3
ACT	GCG	GCT	0.0335584	1	3
ACT	TCT	GCT	0.440255	1	1
CCT	GCA	GCT	0.136612	1	3
CCT	GCC	GCT	0.417111	1	3
CCT	GCG	GCT	0.00670472	1	3
CCT	TCT	GCT	0.835804	1	1
GCA	GCC	GCT	0.384078	3	3
GCA	GCG	GCT	0.0139042	3	3
GCA	TCT	GCT	0.0960915	3	1
GCC	GCG	GCT	0.00105315	3	3
GCC	TCT	GCT	0.203867	3	1
GCG	TCT	GCT	0.0206369	3	1
CAA	CGA	CCA	3.30307e-05	2	2
CAA	CTA	CCA	9.89546e-12	2	2
CGA	CTA	CCA	0.00498019	2	2
ACA	CCC	CCA	0.0250495	1	3
ACA	CCG	CCA	6.90977e-10	1	3
ACA	CCT	CCA	0.874738	1	3
ACA	GCA	CCA	0.938175	1	1
ACA	TCA	CCA	0.406404	1	1
CCC	CCG	CCA	1.65565e-26	3	3
CCC	CCT	CCA	0.0365174	3	3
CCC	GCA	CCA	0.0275055	3	1
CCC	TCA	CCA	5.22533e-05	3	1
CCG	CCT	CCA	7.40621e-05	3	3
CCG	GCA	CCA	1.03761e-05	3	1
CCG	TCA	CCA	8.8249e-10	3	1
CCT	GCA	CCA	0.919997	3	1
CCT	TCA	CCA	0.855526	3	1
GCA	TCA	CCA	0.699693	1	1
CCT	CGT	CAT	4.29381e-10	2	2
CCT	CTT	CAT	0.390461	2	2
CGT	CTT	CAT	0.000167723	2	2
AAT	CAA	CAT	0.322546	1	3
AAT	CAC	CAT	0.78213	1	3
AAT	CAG	CAT	0.97332	1	3
AAT	GAT	CAT	0.252087	1	1
AAT	TAT	CAT	0.476632	1	1
CAA	CAC	CAT	0.0658877	3	3
CAA	CAG	CAT	0.369607	3	3
CAA	GAT	CAT	0.0903368	3	1
CAA	TAT	CAT	0.104783	3	1
CAC	CAG	CAT	0.851644	3	3
CAC	GAT	CAT	0.187973	3	1
CAC	TAT	CAT	0.208919	3	1
CAG	GAT	CAT	0.427117	3	1
CAG	TAT	CAT	0.738	3	1
GAT	TAT	CAT	0.667319	1	1
CAG	CCG	CTG	1.35206e-08	2	2
CAG	CGG	CTG	0.108425	2	2
CCG	CGG	CTG	2.81453e-09	2	2
ATG	CTA	CTG	0.3504	1	3
ATG	CTC	CTG	0.235711	1	3
ATG	CTT	CTG	0.3928	1	3
ATG	GTG	CTG	0.077124	1	1
ATG	TTG	CTG	0.235302	1	1
CTA	CTC	CTG	0.803364	3	3
CTA	CTT	CTG	0.875416	3	3
CTA	GTG	CTG	0.3617	3	1
CTA	TTG	CTG	0.3103	3	1
CTC	CTT	CTG	0.912086	3	3
CTC	GTG	CTG	0.779238	3	1
CTC	TTG	CTG	0.492225	3	1
CTT	GTG	CTG	0.672238	3	1
CTT	TTG	CTG	0.405853	3	1
GTG	TTG	CTG	0.255253	1	1
TAA	TCA	TGA	0.539964	2	2
TAA	TTA	TGA	0.262401	2	2
TCA	TTA	TGA	0.0274966	2	2
AGA	CGA	TGA	1.96757e-06	1	1
AGA	GGA	TGA	0.971291	1	1
AGA	TGC	TGA	0.00381299	1	3
AGA	TGG	TGA	0.629257	1	3
AGA	TGT	TGA	0.662131	1	3
CGA	GGA	TGA	4.16597e-09	1	1
CGA	TGC	TGA	0.040245	1	3
CGA	TGG	TGA	3.55267e-14	1	3
CGA	TGT	TGA	6.43063e-05	1	3
GGA	TGC	TGA	0.00106792	1	3
GGA	TGG	TGA	0.657348	1	3
GGA	TGT	TGA	0.733347	1	3
TGC	TGG	TGA	0.000691402	3	3
TGC	TGT	TGA	0.0508269	3	3
TGG	TGT	TGA	0.862046	3	3
CAC	CGC	CCC	0.289642	2	2
CAC	CTC	CCC	0.0826794	2	2
CGC	CTC	CCC	0.547889	2	2
ACC	CCA	CCC	0.0868488	1	3
ACC	CCG	CCC	0.0150275	1	3
ACC	CCT	CCC	0.0114164	1	3
ACC	GCC	CCC	0.202021	1	1
ACC	TCC	CCC	0.00877185	1	1
CCA	CCG	CCC	0.0275519	3	3
CCA	CCT	CCC	0.0115041	3	3
CCA	GCC	CCC	0.353591	3	1
CCA	TCC	CCC	0.00525464	3	1
CCG	CCT	CCC	0.252239	3	3
CCG	GCC	CCC	0.206876	3	1
CCG	TCC	CCC	0.314315	3	1
CCT	GCC	CCC	0.792187	3	1
CCT	TCC	CCC	0.841415	3	1
GCC	TCC	CCC	0.607431	1	1
GAC	GCC	GGC	0.147757	2	2
GAC	GTC	GGC	0.376684	2	2
GCC	GTC	GGC	0.313291	2	2
AGC	CGC	GGC	0.686694	1	1
AGC	GGA	GGC	0.285432	1	3
AGC	GGG	GGC	0.812494	1	3
AGC	GGT	GGC	0.551675	1	3
AGC	TGC	GGC	0.868271	1	1
CGC	GGA	GGC	0.304587	1	3
CGC	GGG	GGC	0.601466	1	3
CGC	GGT	GGC	0.7012	1	3
CGC	TGC	GGC	0.681249	1	1
GGA	GGG	GGC	0.315384	3	3
GGA	GGT	GGC	0.338201	3	3
GGA	TGC	GGC	0.267731	3	1
GGG	GGT	GGC	0.36877	3	3
GGG	TGC	GGC	0.976251	3	1
GGT	TGC	GGC	0.412127	3	1
CCC	CGC	CAC	9.75796e-11	2	2
CCC	CTC	CAC	0.265618	2	2
CGC	CTC	CAC	9.56646e-10	2	2
AAC	CAA	CAC	0.0155456	1	3
AAC	CAG	CAC	0.419312	1	3
AAC	CAT	CAC	0.00041584	1	3
AAC	GAC	CAC	0.502381	1	1
AAC	TAC	CAC	0.0486586	1	1
CAA	CAG	CAC	0.130159	3	3
CAA	CAT	CAC	0.428215	3	3
CAA	GAC	CAC	0.0172531	3	1
CAA	TAC	CAC	0.518845	3	1
CAG	CAT	CAC	0.00728538	3	3
CAG	GAC	CAC	0.29367	3	1
CAG	TAC	CAC	0.400888	3	1
CAT	GAC	CAC	0.00664302	3	1
CAT	TAC	CAC	0.0265206	3	1
GAC	TAC	CAC	0.0262254	1	1
GAG	GCG	GTG	8.61457e-13	2	2
GAG	GGG	GTG	0.0252631	2	2
GCG	GGG	GTG	7.6796e-06	2	2
ATG	CTG	GTG	1.72957e-07	1	1
ATG	GTA	GTG	0.454237	1	3
ATG	GTC	GTG	0.670232	1	3
ATG	GTT	GTG	0.217874	1	3
ATG	TTG	GTG	0.36259	1	1
CTG	GTA	GTG	2.8036e-07	1	3
CTG	GTC	GTG	0.001553	1	3
CTG	GTT	GTG	0.13541	1	3
CTG	TTG	GTG	0.0025008	1	1
GTA	GTC	GTG	0.854778	3	3
GTA	GTT	GTG	0.0878406	3	3
GTA	TTG	GTG	0.405212	3	1
GTC	GTT	GTG	0.170229	3	3
GTC	TTG	GTG	0.322412	3	1
GTT	TTG	GTG	0.476442	3	1
CCG	CGG	CAG	1.26975e-07	2	2
CCG	CTG	CAG	0.114411	2	2
CGG	CTG	CAG	4.67433e-05	2	2
AAG	CAA	CAG	0.192501	1	3
AAG	CAC	CAG	0.941653	1	3
AAG	CAT	CAG	0.527604	1	3
AAG	GAG	CAG	0.945071	1	1
AAG	TAG	CAG	0.399294	1	1
CAA	CAC	CAG	0.358432	3	3
CAA	CAT	CAG	0.984642	3	3
CAA	GAG	CAG	0.130495	3	1
CAA	TAG	CAG	0.355439	3	1
CAC	CAT	CAG	0.70278	3	3
CAC	GAG	CAG	0.902443	3	1
CAC	TAG	CAG	0.604842	3	1
CAT	GAG	CAG	0.511634	3	1
CAT	TAG	CAG	0.815792	3	1
GAG	TAG	CAG	0.222955	1	1
CAG	CGG	CCG	0.0167641	2	2
CAG	CTG	CCG	4.45582e-08	2	2
CGG	CTG	CCG	8.13887e-07	2	2
ACG	CCA	CCG	0.00533277	1	3
ACG	CCC	CCG	0.0249856	1	3
ACG	CCT	CCG	0.0378233	1	3
ACG	GCG	CCG	0.164402	1	1
ACG	TCG	CCG	0.019628	1	1
CCA	CCC	CCG	0.00306748	3	3
CCA	CCT	CCG	0.138042	3	3
CCA	GCG	CCG	0.090699	3	1
CCA	TCG	CCG	0.658096	3	1
CCC	CCT	CCG	0.747027	3	3
CCC	GCG	CCG	0.521044	3	1
CCC	TCG	CCG	0.645035	3	1
CCT	GCG	CCG	0.431559	3	1
CCT	TCG	CCG	0.675543	3	1
GCG	TCG	CCG	0.288215	1	1
TAT	TCT	TGT	0.207037	2	2
TAT	TTT	TGT	1.3383e-11	2	2
TCT	TTT	TGT	0.00246859	2	2
AGT	CGT	TGT	4.44197e-10	1	1
AGT	GGT	TGT	0.453445	1	1
AGT	TGA	TGT	0.9994	1	3
AGT	TGC	TGT	0.922593	1	3
AGT	TGG	TGT	0.307559	1	3
CGT	GGT	TGT	3.25472e-14	1	1
CGT	TGA	TGT	1.83548e-12	1	3
CGT	TGC	TGT	9.85237e-34	1	3
CGT	TGG	TGT	6.37475e-31	1	3
GGT	TGA	TGT	0.392548	1	3
GGT	TGC	TGT	0.416369	1	3
GGT	TGG	TGT	0.00423234	1	3
TGA	TGC	TGT	0.899243	3	3
TGA	TGG	TGT	0.223254	3	3
TGC	TGG	TGT	0.00771929	3	3
GAT	GCT	GTT	0.467587	2	2
GAT	GGT	GTT	0.730483	2	2
GCT	GGT	GTT	0.00182297	2	2
ATT	CTT	GTT	0.0992305	1	1
ATT	GTA	GTT	0.0399961	1	3
ATT	GTC	GTT	0.749265	1	3
ATT	GTG	GTT	0.124623	1	3
ATT	TTT	GTT	2.2716e-41	1	1
CTT	GTA	GTT	0.205671	1	3
CTT	GTC	GTT	0.0680691	1	3
CTT	GTG	GTT	0.278214	1	3
CTT	TTT	GTT	1.67792e-11	1	1
GTA	GTC	GTT	0.047867	3	3
GTA	GTG	GTT	0.622057	3	3
GTA	TTT	GTT	2.16544e-07	3	1
GTC	GTG	GTT	0.159629	3	3
GTC	TTT	GTT	1.09496e-21	3	1
GTG	TTT	GTT	2.74756e-14	3	1
GCG	GGG	GAG	0.00320533	2	2
GCG	GTG	GAG	0.0630694	2	2
GGG	GTG	GAG	0.661907	2	2
AAG	CAG	GAG	0.376219	1	1
AAG	GAA	GAG	0.223862	1	3
AAG	GAC	GAG	0.772206	1	3
AAG	GAT	GAG	0.934381	1	3
AAG	TAG	GAG	0.0518397	1	1
CAG	GAA	GAG	0.862367	1	3
CAG	GAC	GAG	0.901116	1	3
CAG	GAT	GAG	0.697425	1	3
CAG	TAG	GAG	0.285826	1	1
GAA	GAC	GAG	0.952823	3	3
GAA	GAT	GAG	0.693804	3	3
GAA	TAG	GAG	0.424337	3	1
GAC	GAT	GAG	0.937063	3	3
GAC	TAG	GAG	0.54927	3	1
GAT	TAG	GAG	0.295511	3	1
AAT	ACT	AGT	0.184434	2	2
AAT	ATT	AGT	0.424848	2	2
ACT	ATT	AGT	0.26399	2	2
AGA	AGC	AGT	0.10424	3	3
AGA	AGG	AGT	0.00615525	3	3
AGA	CGT	AGT	3.38098e-07	3	1
AGA	GGT	AGT	1.73702e-05	3	1
AGA	TGT	AGT	0.00391764	3	1
AGC	AGG	AGT	0.212151	3	3
AGC	CGT	AGT	6.78155e-06	3	1
AGC	GGT	AGT	0.000873195	3	1
AGC	TGT	AGT	0.0904277	3	1
AGG	CGT	AGT	0.000211799	3	1
AGG	GGT	AGT	0.389576	3	1
AGG	TGT	AGT	0.745925	3	1
CGT	GGT	AGT	7.44718e-05	1	1
CGT	TGT	AGT	0.000707246	1	1
GGT	TGT	AGT	0.950243	1	1
AAT	AGT	ACT	0.0324352	2	2
AAT	ATT	ACT	0.000338631	2	2
AGT	ATT	ACT	0.988532	2	2
ACA	ACC	ACT	0.592029	3	3
ACA	ACG	ACT	0.0143454	3	3
ACA	CCT	ACT	0.413609	3	1
ACA	GCT	ACT	0.228462	3	1
ACA	TCT	ACT	0.0158618	3	1
ACC	ACG	ACT	0.0407255	3	3
ACC	CCT	ACT	0.157253	3	1
ACC	GCT	ACT	0.149379	3	1
ACC	TCT	ACT	0.000700325	3	1
ACG	CCT	ACT	0.00859186	3	1
ACG	GCT	ACT	0.0213984	3	1
ACG	TCT	ACT	0.00188141	3	1
CCT	GCT	ACT	0.685922	1	1
CCT	TCT	ACT	0.160946	1	1
GCT	TCT	ACT	0.05692	1	1
GAA	GGA	GCA	0.400994	2	2
GAA	GTA	GCA	0.167304	2	2
GGA	GTA	GCA	0.958669	2	2
ACA	CCA	GCA	0.412376	1	1
ACA	GCC	GCA	0.0771761	1	3
ACA	GCG	GCA	1.91195e-09	1	3
ACA	GCT	GCA	0.0140278	1	3
ACA	TCA	GCA	0.0419849	1	1
CCA	GCC	GCA	0.517731	1	3
CCA	GCG	GCA	2.41887e-07	1	3
CCA	GCT	GCA	0.1752	1	3
CCA	TCA	GCA	0.193952	1	1
GCC	GCG	GCA	3.64469e-07	3	3
GCC	GCT	GCA	0.766212	3	3
GCC	TCA	GCA	0.331263	3	1
GCG	GCT	GCA	2.71878e-08	3	3
GCG	TCA	GCA	1.00688e-06	3	1
GCT	TCA	GCA	0.305219	3	1
AAC	ACC	ATC	0.760718	2	2
AAC	AGC	ATC	0.321289	2	2
ACC	AGC	ATC	0.0198463	2	2
ATA	ATG	ATC	0.514483	3	3
ATA	ATT	ATC	0.582742	3	3
ATA	CTC	ATC	0.699478	3	1
ATA	GTC	ATC	0.834154	3	1
ATA	TTC	ATC	0.373582	3	1
ATG	ATT	ATC	0.878959	3	3
ATG	CTC	ATC	0.132385	3	1
ATG	GTC	ATC	0.657698	3	1
ATG	TTC	ATC	0.0929794	3	1
ATT	CTC	ATC	0.0637583	3	1
ATT	GTC	ATC	0.742907	3	1
ATT	TTC	ATC	0.0437277	3	1
CTC	GTC	ATC	0.183873	1	1
CTC	TTC	ATC	0.445617	1	1
GTC	TTC	ATC	0.0800042	1	1
TAA	TGA	TCA	0.516722	2	2
TAA	TTA	TCA	0.570083	2	2
TGA	TTA	TCA	0.686319	2	2
ACA	CCA	TCA	0.504128	1	1
ACA	GCA	TCA	0.0128142	1	1
ACA	TCC	TCA	0.119258	1	3
ACA	TCG	TCA	3.85224e-09	1	3
ACA	TCT	TCA	0.612831	1	3
CCA	GCA	TCA	0.0339355	1	1
CCA	TCC	TCA	0.00168176	1	3
CCA	TCG	TCA	5.38452e-14	1	3
CCA	TCT	TCA	0.32825	1	3
GCA	TCC	TCA	2.82194e-06	1	3
GCA	TCG	TCA	0.00167409	1	3
GCA	TCT	TCA	0.00906815	1	3
TCC	TCG	TCA	1.8504e-16	3	3
TCC	TCT	TCA	0.329166	3	3
TCG	TCT	TCA	5.80433e-07	3	3
ACG	AGG	AAG	0.253459	2	2
ACG	ATG	AAG	0.105094	2	2
AGG	ATG	AAG	0.597505	2	2
AAA	AAC	AAG	0.560807	3	3
AAA	AAT	AAG	0.149682	3	3
AAA	CAG	AAG	0.00529799	3	1
AAA	GAG	AAG	0.293356	3	1
AAA	TAG	AAG	0.424241	3	1
AAC	AAT	AAG	0.760668	3	3
AAC	CAG	AAG	0.0667545	3	1
AAC	GAG	AAG	0.931662	3	1
AAC	TAG	AAG	0.922418	3	1
AAT	CAG	AAG	0.00778321	3	1
AAT	GAG	AAG	0.373324	3	1
AAT	TAG	AAG	0.688181	3	1
CAG	GAG	AAG	0.0199828	1	1
CAG	TAG	AAG	0.160678	1	1
GAG	TAG	AAG	0.872585	1	1
AAG	ACG	ATG	1.30589e-06	2	2
AAG	AGG	ATG	0.00336507	2	2
ACG	AGG	ATG	6.92607e-06	2	2
ATA	ATC	ATG	0.114708	3	3
ATA	ATT	ATG	0.205848	3	3
ATA	CTG	ATG	0.0059304	3	1
ATA	GTG	ATG	0.00358921	3	1
ATA	TTG	ATG	0.41576	3	1
ATC	ATT	ATG	0.0247586	3	3
ATC	CTG	ATG	0.0249393	3	1
ATC	GTG	ATG	0.0725216	3	1
ATC	TTG	ATG	0.0366224	3	1
ATT	CTG	ATG	0.161376	3	1
ATT	GTG	ATG	0.1413	3	1
ATT	TTG	ATG	0.831897	3	1
CTG	GTG	ATG	0.449416	1	1
CTG	TTG	ATG	0.103504	1	1
GTG	TTG	ATG	0.129411	1	1
GAA	GCA	GTA	0.5192	2	2
GAA	GGA	GTA	0.0770015	2	2
GCA	GGA	GTA	3.24801e-06	2	2
ATA	CTA	GTA	0.38628	1	1
ATA	GTC	GTA	1.75843e-09	1	3
ATA	GTG	GTA	0.315696	1	3
ATA	GTT	GTA	0.233278	1	3
ATA	TTA	GTA	0.618176	1	1
CTA	GTC	GTA	7.4001e-07	1	3
CTA	GTG	GTA	0.92696	1	3
CTA	GTT	GTA	0.0817669	1	3
CTA	TTA	GTA	0.676546	1	1
GTC	GTG	GTA	3.33506e-10	3	3
GTC	GTT	GTA	0.0526109	3	3
GTC	TTA	GTA	4.1624e-05	3	1
GTG	GTT	GTA	0.0606108	3	3
GTG	TTA	GTA	0.679302	3	1
GTT	TTA	GTA	0.307062	3	1
GAA	GCA	GGA	0.0754134	2	2
GAA	GTA	GGA	0.0291042	2	2
GCA	GTA	GGA	0.0584819	2	2
AGA	CGA	GGA	0.000289346	1	1
AGA	GGC	GGA	0.00756749	1	3
AGA	GGG	GGA	0.699526	1	3
AGA	GGT	GGA	0.481231	1	3
AGA	TGA	GGA	0.0429438	1	1
CGA	GGC	GGA	0.0203304	1	3
CGA	GGG	GGA	0.000158582	1	3
CGA	GGT	GGA	0.0089367	1	3
CGA	TGA	GGA	0.00904782	1	1
GGC	GGG	GGA	0.00636418	3	3
GGC	GGT	GGA	0.665498	3	3
GGC	TGA	GGA	0.691607	3	1
GGG	GGT	GGA	0.555739	3	3
GGG	TGA	GGA	0.0603541	3	1
GGT	TGA	GGA	0.869473	3	1
GCA	GGA	GAA	8.40021e-06	2	2
GCA	GTA	GAA	0.000288245	2	2
GGA	GTA	GAA	0.0913669	2	2
AAA	CAA	GAA	0.3129	1	1
AAA	GAC	GAA	0.979786	1	3
AAA	GAG	GAA	0.00281968	1	3
AAA	GAT	GAA	0.0456356	1	3
AAA	TAA	GAA	0.0125951	1	1
CAA	GAC	GAA	0.486989	1	3
CAA	GAG	GAA	0.579035	1	3
CAA	GAT	GAA	0.688274	1	3
CAA	TAA	GAA	0.140637	1	1
GAC	GAG	GAA	0.123257	3	3
GAC	GAT	GAA	0.15928	3	3
GAC	TAA	GAA	0.104641	3	1
GAG	GAT	GAA	0.577593	3	3
GAG	TAA	GAA	0.25649	3	1
GAT	TAA	GAA	0.118973	3	1
GAT	GCT	GGT	0.000708464	2	2
GAT	GTT	GGT	1.48491e-36	2	2
GCT	GTT	GGT	8.57339e-09	2	2
AGT	CGT	GGT	0.420143	1	1
AGT	GGA	GGT	0.021364	1	3
AGT	GGC	GGT	0.119181	1	3
AGT	GGG	GGT	1.23969e-05	1	3
AGT	TGT	GGT	0.279863	1	1
CGT	GGA	GGT	0.026779	1	3
CGT	GGC	GGT	0.0987754	1	3
CGT	GGG	GGT	0.001976	1	3
CGT	TGT	GGT	0.135228	1	1
GGA	GGC	GGT	0.126517	3	3
GGA	GGG	GGT	0.0758039	3	3
GGA	TGT	GGT	0.473565	3	1
GGC	GGG	GGT	0.005579	3	3
GGC	TGT	GGT	0.697797	3	1
GGG	TGT	GGT	0.0483529	3	1
GAC	GCC	GTC	0.0334876	2	2
GAC	GGC	GTC	0.738711	2	2
GCC	GGC	GTC	0.00020577	2	2
ATC	CTC	GTC	0.745548	1	1
ATC	GTA	GTC	0.788047	1	3
ATC	GTG	GTC	0.149819	1	3
ATC	GTT	GTC	0.500445	1	3
ATC	TTC	GTC	0.655131	1	1
CTC	GTA	GTC	0.95773	1	3
CTC	GTG	GTC	0.315779	1	3
CTC	GTT	GTC	0.745275	1	3
CTC	TTC	GTC	0.529743	1	1
GTA	GTG	GTC	0.574991	3	3
GTA	GTT	GTC	0.938036	3	3
GTA	TTC	GTC	0.719161	3	1
GTG	GTT	GTC	0.588111	3	3
GTG	TTC	GTC	0.539332	3	1
GTT	TTC	GTC	0.741793	3	1
AAC	AGC	ACC	6.69406e-15	2	2
AAC	ATC	ACC	3.91404e-42	2	2
AGC	ATC	ACC	0.21904	2	2
ACA	ACG	ACC	0.11617	3	3
ACA	ACT	ACC	0.486303	3	3
ACA	CCC	ACC	0.0120756	3	1
ACA	GCC	ACC	0.942812	3	1
ACA	TCC	ACC	0.0449198	3	1
ACG	ACT	ACC	0.0526781	3	3
ACG	CCC	ACC	0.000945305	3	1
ACG	GCC	ACC	0.0579747	3	1
ACG	TCC	ACC	0.00324147	3	1
ACT	CCC	ACC	0.00862381	3	1
ACT	GCC	ACC	0.242869	3	1
ACT	TCC	ACC	0.00261737	3	1
CCC	GCC	ACC	0.00137743	1	1
CCC	TCC	ACC	0.045804	1	1
GCC	TCC	ACC	0.0186905	1	1
TAC	TCC	TGC	0.0391063	2	2
TAC	TTC	TGC	0.990533	2	2
TCC	TTC	TGC	0.105709	2	2
AGC	CGC	TGC	0.00116302	1	1
AGC	GGC	TGC	0.167046	1	1
AGC	TGA	TGC	0.714064	1	3
AGC	TGG	TGC	0.304626	1	3
AGC	TGT	TGC	0.285129	1	3
CGC	GGC	TGC	6.45593e-11	1	1
CGC	TGA	TGC	0.000240511	1	3
CGC	TGG	TGC	4.68439e-11	1	3
CGC	TGT	TGC	5.10163e-09	1	3
GGC	TGA	TGC	0.250678	1	3
GGC	TGG	TGC	0.368925	1	3
GGC	TGT	TGC	0.00453772	1	3
TGA	TGG	TGC	0.693468	3	3
TGA	TGT	TGC	0.567671	3	3
TGG	TGT	TGC	0.0631111	3	3
AAA	ACA	AGA	0.255591	2	2
AAA	ATA	AGA	0.433678	2	2
ACA	ATA	AGA	0.124461	2	2
AGC	AGG	AGA	0.00149871	3	3
AGC	AGT	AGA	6.30175e-05	3	3
AGC	CGA	AGA	0.848667	3	1
AGC	GGA	AGA	4.06592e-05	3	1
AGC	TGA	AGA	0.0232728	3	1
AGG	AGT	AGA	0.0891796	3	3
AGG	CGA	AGA	0.135125	3	1
AGG	GGA	AGA	0.40633	3	1
AGG	TGA	AGA	0.940616	3	1
AGT	CGA	AGA	0.00699931	3	1
AGT	GGA	AGA	0.317703	3	1
AGT	TGA	AGA	0.189285	3	1
CGA	GGA	AGA	0.0349339	1	1
CGA	TGA	AGA	0.222891	1	1
GGA	TGA	AGA	0.619117	1	1
TAT	TGT	TCT	0.931276	2	2
TAT	TTT	TCT	0.720936	2	2
TGT	TTT	TCT	0.0620406	2	2
ACT	CCT	TCT	0.625427	1	1
ACT	GCT	TCT	0.0197881	1	1
ACT	TCA	TCT	0.403056	1	3
ACT	TCC	TCT	0.210309	1	3
ACT	TCG	TCT	0.0821382	1	3
CCT	GCT	TCT	0.000555079	1	1
CCT	TCA	TCT	0.60868	1	3
CCT	TCC	TCT	0.373978	1	3
CCT	TCG	TCT	0.0150674	1	3
GCT	TCA	TCT	0.0852496	1	3
GCT	TCC	TCT	1.55734e-05	1	3
GCT	TCG	TCT	0.55017	1	3
TCA	TCC	TCT	0.468009	3	3
TCA	TCG	TCT	0.0671206	3	3
TCC	TCG	TCT	0.00268754	3	3
TAC	TGC	TCC	0.872089	2	2
TAC	TTC	TCC	0.011916	2	2
TGC	TTC	TCC	0.00127783	2	2
ACC	CCC	TCC	0.90943	1	1
ACC	GCC	TCC	0.153423	1	1
ACC	TCA	TCC	0.762012	1	3
ACC	TCG	TCC	0.0754288	1	3
ACC	TCT	TCC	0.844154	1	3
CCC	GCC	TCC	0.0318077	1	1
CCC	TCA	TCC	0.861725	1	3
CCC	TCG	TCC	0.0550289	1	3
CCC	TCT	TCC	0.33988	1	3
GCC	TCA	TCC	0.0671496	1	3
GCC	TCG	TCC	0.322705	1	3
GCC	TCT	TCC	0.00100854	1	3
TCA	TCG	TCC	0.110563	3	3
TCA	TCT	TCC	0.447522	3	3
TCG	TCT	TCC	0.0107791	3	3
TAG	TCG	TGG	0.00299981	2	2
TAG	TTG	TGG	3.74704e-17	2	2
TCG	TTG	TGG	8.35576e-08	2	2
AGG	CGG	TGG	0.00181121	1	1
AGG	GGG	TGG	0.121984	1	1
AGG	TGA	TGG	0.847881	1	3
AGG	TGC	TGG	0.508326	1	3
AGG	TGT	TGG	0.40542	1	3
CGG	GGG	TGG	3.06485e-19	1	1
CGG	TGA	TGG	3.84305e-11	1	3
CGG	TGC	TGG	6.79944e-09	1	3
CGG	TGT	TGG	1.72937e-12	1	3
GGG	TGA	TGG	0.0160411	1	3
GGG	TGC	TGG	0.647192	1	3
GGG	TGT	TGG	0.553074	1	3
TGA	TGC	TGG	0.379607	3	3
TGA	TGT	TGG	0.164673	3	3
TGC	TGT	TGG	0.928048	3	3
GAG	GCG	GGG	0.997678	2	2
GAG	GTG	GGG	0.286991	2	2
GCG	GTG	GGG	0.849072	2	2
AGG	CGG	GGG	0.319691	1	1
AGG	GGA	GGG	0.193373	1	3
AGG	GGC	GGG	0.266958	1	3
AGG	GGT	GGG	6.39747e-05	1	3
AGG	TGG	GGG	0.00147496	1	1
CGG	GGA	GGG	0.354404	1	3
CGG	GGC	GGG	0.169656	1	3
CGG	GGT	GGG	0.101212	1	3
CGG	TGG	GGG	0.73307	1	1
GGA	GGC	GGG	0.625391	3	3
GGA	GGT	GGG	0.0156041	3	3
GGA	TGG	GGG	0.0215039	3	1
GGC	GGT	GGG	0.0773053	3	3
GGC	TGG	GGG	0.0266936	3	1
GGT	TGG	GGG	0.0319231	3	1
GCC	GGC	GAC	0.000494428	2	2
GCC	GTC	GAC	0.0162937	2	2
GGC	GTC	GAC	0.21438	2	2
AAC	CAC	GAC	0.890704	1	1
AAC	GAA	GAC	0.722895	1	3
AAC	GAG	GAC	0.959443	1	3
AAC	GAT	GAC	0.636021	1	3
AAC	TAC	GAC	0.791998	1	1
CAC	GAA	GAC	0.774461	1	3
CAC	GAG	GAC	0.916474	1	3
CAC	GAT	GAC	0.761631	1	3
CAC	TAC	GAC	0.67123	1	1
GAA	GAG	GAC	0.872625	3	3
GAA	GAT	GAC	0.282939	3	3
GAA	TAC	GAC	0.565224	3	1
GAG	GAT	GAC	0.546013	3	3
GAG	TAC	GAC	0.718432	3	1
GAT	TAC	GAC	0.79915	3	1
CAT	CCT	CTT	0.672047	2	2
CAT	CGT	CTT	0.0167405	2	2
CCT	CGT	CTT	0.0028514	2	2
ATT	CTA	CTT	0.0432071	1	3
ATT	CTC	CTT	0.494153	1	3
ATT	CTG	CTT	0.852398	1	3
ATT	GTT	CTT	0.864211	1	1
ATT	TTT	CTT	0.395988	1	1
CTA	CTC	CTT	0.0241903	3	3
CTA	CTG	CTT	0.04313	3	3
CTA	GTT	CTT	0.0707407	3	1
CTA	TTT	CTT	0.0693012	3	1
CTC	CTG	CTT	0.772986	3	3
CTC	GTT	CTT	0.208054	3	1
CTC	TTT	CTT	0.624872	3	1
CTG	GTT	CTT	0.611189	3	1
CTG	TTT	CTT	0.59946	3	1
GTT	TTT	CTT	0.244868	1	1
CAC	CCC	CTC	0.654927	2	2
CAC	CGC	CTC	0.000917586	2	2
CCC	CGC	CTC	0.000276406	2	2
ATC	CTA	CTC	0.266596	1	3
ATC	CTG	CTC	0.972222	1	3
ATC	CTT	CTC	0.176442	1	3
ATC	GTC	CTC	0.47645	1	1
ATC	TTC	CTC	0.31273	1	1
CTA	CTG	CTC	0.158583	3	3
CTA	CTT	CTC	0.141873	3	3
CTA	GTC	CTC	0.435931	3	1
CTA	TTC	CTC	0.227032	3	1
CTG	CTT	CTC	0.0537331	3	3
CTG	GTC	CTC	0.341372	3	1
CTG	TTC	CTC	0.134974	3	1
CTT	GTC	CTC	0.958953	3	1
CTT	TTC	CTC	0.901194	3	1
GTC	TTC	CTC	0.992484	1	1
AAA	AGA	ACA	0.00210777	2	2
AAA	ATA	ACA	2.38418e-07	2	2
AGA	ATA	ACA	0.4055	2	2
ACC	ACG	ACA	6.46426e-16	3	3
ACC	ACT	ACA	0.495762	3	3
ACC	CCA	ACA	0.602535	3	1
ACC	GCA	ACA	0.870027	3	1
ACC	TCA	ACA	0.652628	3	1
ACG	ACT	ACA	4.3478e-07	3	3
ACG	CCA	ACA	1.04855e-23	3	1
ACG	GCA	ACA	2.35131e-36	3	1
ACG	TCA	ACA	3.2162e-11	3	1
ACT	CCA	ACA	0.248344	3	1
ACT	GCA	ACA	0.509089	3	1
ACT	TCA	ACA	0.700081	3	1
CCA	GCA	ACA	0.47424	1	1
CCA	TCA	ACA	0.184243	1	1
GCA	TCA	ACA	0.474715	1	1
CCA	CGA	CAA	3.65804e-24	2	2
CCA	CTA	CAA	0.110773	2	2
CGA	CTA	CAA	1.13615e-07	2	2
AAA	CAC	CAA	4.10432e-05	1	3
AAA	CAG	CAA	1.28034e-07	1	3
AAA	CAT	CAA	2.47216e-05	1	3
AAA	GAA	CAA	4.3833e-07	1	1
AAA	TAA	CAA	7.31995e-12	1	1
CAC	CAG	CAA	0.913548	3	3
CAC	CAT	CAA	0.841271	3	3
CAC	GAA	CAA	0.432335	3	1
CAC	TAA	CAA	0.350782	3	1
CAG	CAT	CAA	0.561929	3	3
CAG	GAA	CAA	0.162602	3	1
CAG	TAA	CAA	0.0821437	3	1
CAT	GAA	CAA	0.791441	3	1
CAT	TAA	CAA	0.567738	3	1
GAA	TAA	CAA	0.629553	1	1
ACT	AGT	AAT	0.589212	2	2
ACT	ATT	AAT	1.88865e-34	2	2
AGT	ATT	AAT	2.74716e-90	2	2
AAA	AAC	AAT	6.74097e-99	3	3
AAA	AAG	AAT	5.16744e-37	3	3
AAA	CAT	AAT	2.19613e-31	3	1
AAA	GAT	AAT	2.20814e-69	3	1
AAA	TAT	AAT	1.52454e-27	3	1
AAC	AAG	AAT	0.032796	3	3
AAC	CAT	AAT	5.5567e-05	3	1
AAC	GAT	AAT	0.0234172	3	1
AAC	TAT	AAT	0.000262082	3	1
AAG	CAT	AAT	0.13633	3	1
AAG	GAT	AAT	0.0209692	3	1
AAG	TAT	AAT	0.442429	3	1
CAT	GAT	AAT	0.0231822	1	1
CAT	TAT	AAT	0.124648	1	1
GAT	TAT	AAT	0.000521046	1	1
AAA	ACA	ATA	7.13781e-57	2	2
AAA	AGA	ATA	3.60233e-10	2	2
ACA	AGA	ATA	4.24499e-13	2	2
ATC	ATG	ATA	1.45526e-08	3	3
ATC	ATT	ATA	0.0864995	3	3
ATC	CTA	ATA	0.0252389	3	1
ATC	GTA	ATA	3.36837e-07	3	1
ATC	TTA	ATA	0.0919802	3	1
ATG	ATT	ATA	8.32647e-07	3	3
ATG	CTA	ATA	0.187696	3	1
ATG	GTA	ATA	0.779134	3	1
ATG	TTA	ATA	0.000106429	3	1
ATT	CTA	ATA	0.0126386	3	1
ATT	GTA	ATA	9.82338e-06	3	1
ATT	TTA	ATA	0.918257	3	1
CTA	GTA	ATA	0.348266	1	1
CTA	TTA	ATA	0.040893	1	1
GTA	TTA	ATA	0.000627135	1	1
TAG	TCG	TTG	5.67437e-05	2	2
TAG	TGG	TTG	0.0889483	2	2
TCG	TGG	TTG	3.41117e-20	2	2
ATG	CTG	TTG	0.491062	1	1
ATG	GTG	TTG	0.821489	1	1
ATG	TTA	TTG	0.786215	1	3
ATG	TTC	TTG	0.958047	1	3
ATG	TTT	TTG	1.57077e-05	1	3
CTG	GTG	TTG	0.884653	1	1
CTG	TTA	TTG	0.0355537	1	3
CTG	TTC	TTG	0.423417	1	3
CTG	TTT	TTG	5.43664e-07	1	3
GTG	TTA	TTG	0.358311	1	3
GTG	TTC	TTG	0.741393	1	3
GTG	TTT	TTG	9.71907e-05	1	3
TTA	TTC	TTG	0.877853	3	3
TTA	TTT	TTG	1.11945e-11	3	3
TTC	TTT	TTG	1.9348e-05	3	3
ACA	AGA	AAA	3.63114e-12	2	2
ACA	ATA	AAA	5.01474e-27	2	2
AGA	ATA	AAA	2.96087e-20	2	2
AAC	AAG	AAA	3.04448e-10	3	3
AAC	AAT	AAA	2.1517e-11	3	3
AAC	CAA	AAA	0.207754	3	1
AAC	GAA	AAA	2.33208e-11	3	1
AAC	TAA	AAA	5.96438e-15	3	1
AAG	AAT	AAA	2.18291e-11	3	3
AAG	CAA	AAA	2.73559e-06	3	1
AAG	GAA	AAA	0.000199901	3	1
AAG	TAA	AAA	4.88951e-18	3	1
AAT	CAA	AAA	2.66593e-08	3	1
AAT	GAA	AAA	0.000689595	3	1
AAT	TAA	AAA	0.199485	3	1
CAA	GAA	AAA	2.25355e-06	1	1
CAA	TAA	AAA	3.75357e-12	1	1
GAA	TAA	AAA	1.67861e-08	1	1
AAC	ACC	AGC	0.873267	2	2
AAC	ATC	AGC	0.842213	2	2
ACC	ATC	AGC	0.944746	2	2
AGA	AGG	AGC	0.416819	3	3
AGA	AGT	AGC	0.0110088	3	3
AGA	CGC	AGC	0.0247725	3	1
AGA	GGC	AGC	0.445303	3	1
AGA	TGC	AGC	0.406292	3	1
AGG	AGT	AGC	0.0651766	3	3
AGG	CGC	AGC	0.0110949	3	1
AGG	GGC	AGC	0.713339	3	1
AGG	TGC	AGC	0.801008	3	1
AGT	CGC	AGC	0.0590049	3	1
AGT	GGC	AGC	0.0340009	3	1
AGT	TGC	AGC	0.661431	3	1
CGC	GGC	AGC	0.0231906	1	1
CGC	TGC	AGC	0.0520838	1	1
GGC	TGC	AGC	0.850479	1	1
CAA	CCA	CTA	0.403329	2	2
CAA	CGA	CTA	0.0567749	2	2
CCA	CGA	CTA	0.0100961	2	2
ATA	CTC	CTA	2.59945e-06	1	3
ATA	CTG	CTA	0.105473	1	3
ATA	CTT	CTA	0.707081	1	3
ATA	GTA	CTA	0.305276	1	1
ATA	TTA	CTA	0.372057	1	1
CTC	CTG	CTA	2.16927e-19	3	3
CTC	CTT	CTA	0.0036403	3	3
CTC	GTA	CTA	1.51295e-07	3	1
CTC	TTA	CTA	1.15245e-11	3	1
CTG	CTT	CTA	0.0297617	3	3
CTG	GTA	CTA	0.915596	3	1
CTG	TTA	CTA	0.800436	3	1
CTT	GTA	CTA	0.113595	3	1
CTT	TTA	CTA	0.123402	3	1
GTA	TTA	CTA	0.870384	1	1
TCC	TGC	TAC	1.13881e-18	2	2
TCC	TTC	TAC	1.42942e-05	2	2
TGC	TTC	TAC	0.616418	2	2
AAC	CAC	TAC	0.00367064	1	1
AAC	GAC	TAC	0.62479	1	1
AAC	TAA	TAC	0.0115892	1	3
AAC	TAG	TAC	0.105545	1	3
AAC	TAT	TAC	0.0331483	1	3
CAC	GAC	TAC	2.64499e-07	1	1
CAC	TAA	TAC	0.521442	1	3
CAC	TAG	TAC	0.478902	1	3
CAC	TAT	TAC	0.201125	1	3
GAC	TAA	TAC	8.40686e-05	1	3
GAC	TAG	TAC	0.00159273	1	3
GAC	TAT	TAC	8.12552e-06	1	3
TAA	TAG	TAC	0.489633	3	3
TAA	TAT	TAC	0.214342	3	3
TAG	TAT	TAC	0.728765	3	3
TCG	TGG	TAG	3.66946e-07	2	2
TCG	TTG	TAG	0.00297503	2	2
TGG	TTG	TAG	0.0711097	2	2
AAG	CAG	TAG	0.992209	1	1
AAG	GAG	TAG	0.00721262	1	1
AAG	TAA	TAG	0.0826195	1	3
AAG	TAC	TAG	0.0365984	1	3
AAG	TAT	TAG	0.665502	1	3
CAG	GAG	TAG	4.39258e-07	1	1
CAG	TAA	TAG	7.35031e-05	1	3
CAG	TAC	TAG	0.00555719	1	3
CAG	TAT	TAG	0.340441	1	3
GAG	TAA	TAG	4.21408e-07	1	3
GAG	TAC	TAG	6.01497e-07	1	3
GAG	TAT	TAG	0.000113132	1	3
TAA	TAC	TAG	0.146444	3	3
TAA	TAT	TAG	0.174348	3	3
TAC	TAT	TAG	0.0994046	3	3
AAG	ACG	AGG	0.606167	2	2
AAG	ATG	AGG	0.616732	2	2
ACG	ATG	AGG	0.478662	2	2
AGA	AGC	AGG	0.297992	3	3
AGA	AGT	AGG	0.0279284	3	3
AGA	CGG	AGG	0.420021	3	1
AGA	GGG	AGG	0.824703	3	1
AGA	TGG	AGG	0.571369	3	1
AGC	AGT	AGG	0.0150312	3	3
AGC	CGG	AGG	0.26691	3	1
AGC	GGG	AGG	0.462511	3	1
AGC	TGG	AGG	0.328536	3	1
AGT	CGG	AGG	0.0212967	3	1
AGT	GGG	AGG	0.00919266	3	1
AGT	TGG	AGG	0.474821	3	1
CGG	GGG	AGG	0.452898	1	1
CGG	TGG	AGG	0.188606	1	1
GGG	TGG	AGG	0.445057	1	1
TCT	TGT	TAT	2.55342e-07	2	2
TCT	TTT	TAT	1.57754e-08	2	2
TGT	TTT	TAT	6.02e-45	2	2
AAT	CAT	TAT	0.00296803	1	1
AAT	GAT	TAT	0.92734	1	1
AAT	TAA	TAT	0.960641	1	3
AAT	TAC	TAT	3.07337e-05	1	3
AAT	TAG	TAT	0.0229128	1	3
CAT	GAT	TAT	0.000419776	1	1
CAT	TAA	TAT	0.00217703	1	3
CAT	TAC	TAT	0.244775	1	3
CAT	TAG	TAT	0.0142929	1	3
GAT	TAA	TAT	0.899069	1	3
GAT	TAC	TAT	2.25401e-06	1	3
GAT	TAG	TAT	0.0207896	1	3
TAA	TAC	TAT	2.31264e-05	3	3
TAA	TAG	TAT	0.0159852	3	3
TAC	TAG	TAT	0.0218342	3	3
ACC	AGC	AAC	0.000230999	2	2
ACC	ATC	AAC	0.00218721	2	2
AGC	ATC	AAC	0.0124298	2	2
AAA	AAG	AAC	1.42239e-17	3	3
AAA	AAT	AAC	2.74389e-49	3	3
AAA	CAC	AAC	3.1705e-10	3	1
AAA	GAC	AAC	3.62013e-21	3	1
AAA	TAC	AAC	4.95099e-08	3	1
AAG	AAT	AAC	0.84838	3	3
AAG	CAC	AAC	0.0302388	3	1
AAG	GAC	AAC	0.0629447	3	1
AAG	TAC	AAC	0.00172114	3	1
AAT	CAC	AAC	0.00360849	3	1
AAT	GAC	AAC	0.000863864	3	1
AAT	TAC	AAC	5.1404e-05	3	1
CAC	GAC	AAC	0.463792	1	1
CAC	TAC	AAC	0.492106	1	1
GAC	TAC	AAC	0.123979	1	1

## Sheet: 4mer
start1	start2	mid	p	changePos Start1	changePos Start2
GACT	GGCT	GCCT	0.185336	2	2
GACT	GTCT	GCCT	0.257022	2	2
GGCT	GTCT	GCCT	0.423349	2	2
GCAT	GCGT	GCCT	0.0454948	3	3
GCAT	GCTT	GCCT	0.556562	3	3
GCGT	GCTT	GCCT	0.100309	3	3
GAGA	GGGA	GCGA	0.0111449	2	2
GAGA	GTGA	GCGA	0.389689	2	2
GGGA	GTGA	GCGA	0.000955647	2	2
GCAA	GCCA	GCGA	0.0346466	3	3
GCAA	GCTA	GCGA	0.377599	3	3
GCCA	GCTA	GCGA	0.04875	3	3
TAAA	TCAA	TTAA	5.29238e-170	2	2
TAAA	TGAA	TTAA	9.54229e-132	2	2
TCAA	TGAA	TTAA	0.252875	2	2
TTCA	TTGA	TTAA	0.000159362	3	3
TTCA	TTTA	TTAA	5.13171e-63	3	3
TTGA	TTTA	TTAA	1.83525e-225	3	3
GCTT	GGTT	GATT	0.0136162	2	2
GCTT	GTTT	GATT	0.969242	2	2
GGTT	GTTT	GATT	0.022581	2	2
GAAT	GACT	GATT	0.40255	3	3
GAAT	GAGT	GATT	0.73083	3	3
GACT	GAGT	GATT	0.712116	3	3
CACG	CCCG	CGCG	0.192201	2	2
CACG	CTCG	CGCG	0.508659	2	2
CCCG	CTCG	CGCG	0.363251	2	2
CGAG	CGGG	CGCG	0.112836	3	3
CGAG	CGTG	CGCG	0.0889931	3	3
CGGG	CGTG	CGCG	0.0272447	3	3
GAGC	GGGC	GCGC	0.0412073	2	2
GAGC	GTGC	GCGC	0.0011448	2	2
GGGC	GTGC	GCGC	0.250465	2	2
GCAC	GCCC	GCGC	0.38101	3	3
GCAC	GCTC	GCGC	0.690107	3	3
GCCC	GCTC	GCGC	0.545604	3	3
GAGG	GGGG	GCGG	2.55342e-05	2	2
GAGG	GTGG	GCGG	0.0280541	2	2
GGGG	GTGG	GCGG	3.68243e-08	2	2
GCAG	GCCG	GCGG	0.745832	3	3
GCAG	GCTG	GCGG	8.69377e-12	3	3
GCCG	GCTG	GCGG	0.0117614	3	3
TAGG	TGGG	TCGG	0.951919	2	2
TAGG	TTGG	TCGG	0.738272	2	2
TGGG	TTGG	TCGG	0.689457	2	2
TCAG	TCCG	TCGG	0.266655	3	3
TCAG	TCTG	TCGG	0.345893	3	3
TCCG	TCTG	TCGG	0.342256	3	3
GAGT	GGGT	GCGT	0.48071	2	2
GAGT	GTGT	GCGT	0.741427	2	2
GGGT	GTGT	GCGT	0.0384334	2	2
GCAT	GCCT	GCGT	0.00302507	3	3
GCAT	GCTT	GCGT	0.221467	3	3
GCCT	GCTT	GCGT	0.0786085	3	3
AAGT	AGGT	ACGT	0.0510366	2	2
AAGT	ATGT	ACGT	6.09667e-05	2	2
AGGT	ATGT	ACGT	0.0124415	2	2
ACAT	ACCT	ACGT	0.318916	3	3
ACAT	ACTT	ACGT	0.00741422	3	3
ACCT	ACTT	ACGT	0.531436	3	3
TATC	TCTC	TTTC	0.0366354	2	2
TATC	TGTC	TTTC	0.0759864	2	2
TCTC	TGTC	TTTC	0.141806	2	2
TTAC	TTCC	TTTC	0.144842	3	3
TTAC	TTGC	TTTC	0.000506509	3	3
TTCC	TTGC	TTTC	0.00231204	3	3
CACT	CCCT	CGCT	0.657626	2	2
CACT	CTCT	CGCT	0.0709715	2	2
CCCT	CTCT	CGCT	0.249278	2	2
CGAT	CGGT	CGCT	0.648645	3	3
CGAT	CGTT	CGCT	0.464689	3	3
CGGT	CGTT	CGCT	0.216287	3	3
CAAT	CGAT	CCAT	0.782949	2	2
CAAT	CTAT	CCAT	0.515009	2	2
CGAT	CTAT	CCAT	0.805071	2	2
CCCT	CCGT	CCAT	9.42524e-12	3	3
CCCT	CCTT	CCAT	0.00272518	3	3
CCGT	CCTT	CCAT	0.0963016	3	3
CAGA	CCGA	CTGA	0.000779044	2	2
CAGA	CGGA	CTGA	0.985138	2	2
CCGA	CGGA	CTGA	0.0148977	2	2
CTAA	CTCA	CTGA	0.151834	3	3
CTAA	CTTA	CTGA	0.656541	3	3
CTCA	CTTA	CTGA	0.579117	3	3
CACC	CGCC	CCCC	0.00224631	2	2
CACC	CTCC	CCCC	0.000681081	2	2
CGCC	CTCC	CCCC	0.00576885	2	2
CCAC	CCGC	CCCC	0.229026	3	3
CCAC	CCTC	CCCC	0.000948198	3	3
CCGC	CCTC	CCCC	0.0898857	3	3
GACG	GCCG	GGCG	0.000268732	2	2
GACG	GTCG	GGCG	0.203514	2	2
GCCG	GTCG	GGCG	0.498362	2	2
GGAG	GGGG	GGCG	0.501682	3	3
GGAG	GGTG	GGCG	0.805734	3	3
GGGG	GGTG	GGCG	0.635112	3	3
CCCG	CGCG	CACG	0.000186883	2	2
CCCG	CTCG	CACG	0.0766294	2	2
CGCG	CTCG	CACG	0.576396	2	2
CAAG	CAGG	CACG	0.0784621	3	3
CAAG	CATG	CACG	0.06715	3	3
CAGG	CATG	CACG	4.67654e-06	3	3
CATG	CCTG	CGTG	0.00505823	2	2
CATG	CTTG	CGTG	0.334759	2	2
CCTG	CTTG	CGTG	0.059345	2	2
CGAG	CGCG	CGTG	1.2488e-08	3	3
CGAG	CGGG	CGTG	8.86507e-05	3	3
CGCG	CGGG	CGTG	0.128501	3	3
CAAG	CGAG	CCAG	0.211114	2	2
CAAG	CTAG	CCAG	0.0518602	2	2
CGAG	CTAG	CCAG	0.901162	2	2
CCCG	CCGG	CCAG	0.00127841	3	3
CCCG	CCTG	CCAG	0.399017	3	3
CCGG	CCTG	CCAG	2.43267e-06	3	3
CAGG	CGGG	CCGG	0.26038	2	2
CAGG	CTGG	CCGG	0.0922692	2	2
CGGG	CTGG	CCGG	0.0014319	2	2
CCAG	CCCG	CCGG	0.00885536	3	3
CCAG	CCTG	CCGG	0.0006531	3	3
CCCG	CCTG	CCGG	0.222357	3	3
CAGC	CGGC	CCGC	0.0350927	2	2
CAGC	CTGC	CCGC	2.9081e-18	2	2
CGGC	CTGC	CCGC	0.454988	2	2
CCAC	CCCC	CCGC	0.000242732	3	3
CCAC	CCTC	CCGC	0.455864	3	3
CCCC	CCTC	CCGC	0.311964	3	3
CAGT	CCGT	CTGT	3.72002e-09	2	2
CAGT	CGGT	CTGT	0.21073	2	2
CCGT	CGGT	CTGT	7.88073e-10	2	2
CTAT	CTCT	CTGT	0.447768	3	3
CTAT	CTTT	CTGT	0.574008	3	3
CTCT	CTTT	CTGT	0.830568	3	3
TATT	TCTT	TGTT	0.562979	2	2
TATT	TTTT	TGTT	6.18036e-13	2	2
TCTT	TTTT	TGTT	5.50068e-06	2	2
TGAT	TGCT	TGTT	0.154523	3	3
TGAT	TGGT	TGTT	0.464524	3	3
TGCT	TGGT	TGTT	0.00220092	3	3
AAGA	AGGA	ACGA	0.255142	2	2
AAGA	ATGA	ACGA	0.152734	2	2
AGGA	ATGA	ACGA	0.00531533	2	2
ACAA	ACCA	ACGA	0.269927	3	3
ACAA	ACTA	ACGA	0.0115879	3	3
ACCA	ACTA	ACGA	0.159704	3	3
GCGT	GGGT	GAGT	0.00109164	2	2
GCGT	GTGT	GAGT	0.162082	2	2
GGGT	GTGT	GAGT	0.307178	2	2
GAAT	GACT	GAGT	0.367158	3	3
GAAT	GATT	GAGT	0.0213929	3	3
GACT	GATT	GAGT	0.00244433	3	3
AATG	AGTG	ACTG	0.0595502	2	2
AATG	ATTG	ACTG	0.000157339	2	2
AGTG	ATTG	ACTG	0.203525	2	2
ACAG	ACCG	ACTG	0.318596	3	3
ACAG	ACGG	ACTG	0.0639526	3	3
ACCG	ACGG	ACTG	0.202273	3	3
CAGT	CGGT	CCGT	0.276113	2	2
CAGT	CTGT	CCGT	1.18977e-08	2	2
CGGT	CTGT	CCGT	0.000657782	2	2
CCAT	CCCT	CCGT	0.95832	3	3
CCAT	CCTT	CCGT	6.88331e-05	3	3
CCCT	CCTT	CCGT	0.00455622	3	3
GAAT	GGAT	GCAT	0.111289	2	2
GAAT	GTAT	GCAT	0.113654	2	2
GGAT	GTAT	GCAT	0.793056	2	2
GCCT	GCGT	GCAT	0.147293	3	3
GCCT	GCTT	GCAT	0.104168	3	3
GCGT	GCTT	GCAT	0.000170942	3	3
AACA	ACCA	ATCA	0.715019	2	2
AACA	AGCA	ATCA	0.0640963	2	2
ACCA	AGCA	ATCA	0.0789349	2	2
ATAA	ATGA	ATCA	0.506396	3	3
ATAA	ATTA	ATCA	0.515122	3	3
ATGA	ATTA	ATCA	0.133599	3	3
ACGG	AGGG	AAGG	0.402215	2	2
ACGG	ATGG	AAGG	0.751146	2	2
AGGG	ATGG	AAGG	0.506929	2	2
AAAG	AACG	AAGG	0.560488	3	3
AAAG	AATG	AAGG	0.090982	3	3
AACG	AATG	AAGG	0.572595	3	3
TAGC	TGGC	TCGC	0.057508	2	2
TAGC	TTGC	TCGC	0.153864	2	2
TGGC	TTGC	TCGC	0.46498	2	2
TCAC	TCCC	TCGC	0.976886	3	3
TCAC	TCTC	TCGC	0.0109719	3	3
TCCC	TCTC	TCGC	0.116883	3	3
CCTG	CGTG	CATG	0.369235	2	2
CCTG	CTTG	CATG	0.0033135	2	2
CGTG	CTTG	CATG	0.0105107	2	2
CAAG	CACG	CATG	0.0300203	3	3
CAAG	CAGG	CATG	0.149308	3	3
CACG	CAGG	CATG	0.473534	3	3
CATA	CCTA	CGTA	0.867577	2	2
CATA	CTTA	CGTA	0.923122	2	2
CCTA	CTTA	CGTA	0.874785	2	2
CGAA	CGCA	CGTA	0.209761	3	3
CGAA	CGGA	CGTA	0.424074	3	3
CGCA	CGGA	CGTA	0.431655	3	3
GAAA	GCAA	GGAA	1.8404e-07	2	2
GAAA	GTAA	GGAA	3.35977e-10	2	2
GCAA	GTAA	GGAA	0.0159532	2	2
GGCA	GGGA	GGAA	0.158787	3	3
GGCA	GGTA	GGAA	0.323387	3	3
GGGA	GGTA	GGAA	0.2836	3	3
GATC	GCTC	GGTC	0.230279	2	2
GATC	GTTC	GGTC	0.00124182	2	2
GCTC	GTTC	GGTC	0.00207447	2	2
GGAC	GGCC	GGTC	0.0357238	3	3
GGAC	GGGC	GGTC	0.167101	3	3
GGCC	GGGC	GGTC	0.297635	3	3
AAGG	AGGG	ACGG	0.0131234	2	2
AAGG	ATGG	ACGG	0.412461	2	2
AGGG	ATGG	ACGG	0.000654416	2	2
ACAG	ACCG	ACGG	0.2931	3	3
ACAG	ACTG	ACGG	6.17671e-05	3	3
ACCG	ACTG	ACGG	0.0742207	3	3
CCCC	CGCC	CACC	0.575704	2	2
CCCC	CTCC	CACC	0.00116082	2	2
CGCC	CTCC	CACC	2.34152e-05	2	2
CAAC	CAGC	CACC	0.000340748	3	3
CAAC	CATC	CACC	0.0232348	3	3
CAGC	CATC	CACC	0.000264609	3	3
TACC	TCCC	TGCC	0.000602653	2	2
TACC	TTCC	TGCC	0.0376213	2	2
TCCC	TTCC	TGCC	0.725721	2	2
TGAC	TGGC	TGCC	0.0900485	3	3
TGAC	TGTC	TGCC	0.0351532	3	3
TGGC	TGTC	TGCC	0.177387	3	3
CCGA	CGGA	CAGA	0.039283	2	2
CCGA	CTGA	CAGA	0.817078	2	2
CGGA	CTGA	CAGA	0.0186499	2	2
CAAA	CACA	CAGA	0.0579655	3	3
CAAA	CATA	CAGA	0.0317873	3	3
CACA	CATA	CAGA	0.479652	3	3
TATG	TGTG	TCTG	7.55633e-05	2	2
TATG	TTTG	TCTG	0.0685461	2	2
TGTG	TTTG	TCTG	0.0157737	2	2
TCAG	TCCG	TCTG	0.0734165	3	3
TCAG	TCGG	TCTG	0.0271557	3	3
TCCG	TCGG	TCTG	0.00988898	3	3
TACC	TGCC	TCCC	0.135104	2	2
TACC	TTCC	TCCC	0.0333132	2	2
TGCC	TTCC	TCCC	0.108798	2	2
TCAC	TCGC	TCCC	0.169013	3	3
TCAC	TCTC	TCCC	0.718385	3	3
TCGC	TCTC	TCCC	0.25135	3	3
TAGG	TCGG	TGGG	0.0665775	2	2
TAGG	TTGG	TGGG	0.48481	2	2
TCGG	TTGG	TGGG	0.106915	2	2
TGAG	TGCG	TGGG	0.681233	3	3
TGAG	TGTG	TGGG	0.722917	3	3
TGCG	TGTG	TGGG	0.874118	3	3
CCGT	CGGT	CAGT	0.0117438	2	2
CCGT	CTGT	CAGT	0.0013155	2	2
CGGT	CTGT	CAGT	0.226782	2	2
CAAT	CACT	CAGT	0.777877	3	3
CAAT	CATT	CAGT	0.0236742	3	3
CACT	CATT	CAGT	0.261893	3	3
GCCC	GGCC	GACC	0.0225407	2	2
GCCC	GTCC	GACC	0.407925	2	2
GGCC	GTCC	GACC	0.613287	2	2
GAAC	GAGC	GACC	0.0830021	3	3
GAAC	GATC	GACC	0.000258085	3	3
GAGC	GATC	GACC	0.361251	3	3
AATG	ACTG	AGTG	0.996947	2	2
AATG	ATTG	AGTG	0.00359927	2	2
ACTG	ATTG	AGTG	0.00524641	2	2
AGAG	AGCG	AGTG	0.0230816	3	3
AGAG	AGGG	AGTG	0.00168246	3	3
AGCG	AGGG	AGTG	0.145309	3	3
GAGG	GCGG	GTGG	1.22104e-05	2	2
GAGG	GGGG	GTGG	0.0147285	2	2
GCGG	GGGG	GTGG	6.96317e-06	2	2
GTAG	GTCG	GTGG	0.0773531	3	3
GTAG	GTTG	GTGG	0.0130284	3	3
GTCG	GTTG	GTGG	0.0122486	3	3
AATT	AGTT	ACTT	0.758997	2	2
AATT	ATTT	ACTT	0.690635	2	2
AGTT	ATTT	ACTT	0.418125	2	2
ACAT	ACCT	ACTT	0.314245	3	3
ACAT	ACGT	ACTT	0.353904	3	3
ACCT	ACGT	ACTT	0.216851	3	3
AACG	AGCG	ACCG	0.00836673	2	2
AACG	ATCG	ACCG	0.0183531	2	2
AGCG	ATCG	ACCG	0.0704733	2	2
ACAG	ACGG	ACCG	0.0157936	3	3
ACAG	ACTG	ACCG	0.175522	3	3
ACGG	ACTG	ACCG	0.000851034	3	3
CACG	CGCG	CCCG	0.811265	2	2
CACG	CTCG	CCCG	0.0219043	2	2
CGCG	CTCG	CCCG	0.0111063	2	2
CCAG	CCGG	CCCG	0.131469	3	3
CCAG	CCTG	CCCG	0.387629	3	3
CCGG	CCTG	CCCG	0.048491	3	3
CAAG	CCAG	CGAG	0.0550723	2	2
CAAG	CTAG	CGAG	0.000372134	2	2
CCAG	CTAG	CGAG	3.7795e-05	2	2
CGCG	CGGG	CGAG	0.627764	3	3
CGCG	CGTG	CGAG	0.472367	3	3
CGGG	CGTG	CGAG	0.823365	3	3
CACT	CCCT	CTCT	0.113833	2	2
CACT	CGCT	CTCT	0.143897	2	2
CCCT	CGCT	CTCT	0.300727	2	2
CTAT	CTGT	CTCT	0.240982	3	3
CTAT	CTTT	CTCT	0.259528	3	3
CTGT	CTTT	CTCT	0.0743734	3	3
GCCA	GGCA	GACA	0.87891	2	2
GCCA	GTCA	GACA	0.658796	2	2
GGCA	GTCA	GACA	0.794188	2	2
GAAA	GAGA	GACA	0.245778	3	3
GAAA	GATA	GACA	0.406527	3	3
GAGA	GATA	GACA	0.694598	3	3
CAGC	CCGC	CGGC	0.0716821	2	2
CAGC	CTGC	CGGC	0.240268	2	2
CCGC	CTGC	CGGC	0.190332	2	2
CGAC	CGCC	CGGC	0.243983	3	3
CGAC	CGTC	CGGC	0.567056	3	3
CGCC	CGTC	CGGC	0.471455	3	3
AAAA	AGAA	ACAA	0.00105405	2	2
AAAA	ATAA	ACAA	1.84738e-06	2	2
AGAA	ATAA	ACAA	0.823216	2	2
ACCA	ACGA	ACAA	6.9726e-18	3	3
ACCA	ACTA	ACAA	0.969744	3	3
ACGA	ACTA	ACAA	1.15444e-06	3	3
AAGC	AGGC	ACGC	0.00751009	2	2
AAGC	ATGC	ACGC	0.0509798	2	2
AGGC	ATGC	ACGC	0.0215057	2	2
ACAC	ACCC	ACGC	0.30818	3	3
ACAC	ACTC	ACGC	0.171888	3	3
ACCC	ACTC	ACGC	0.0397132	3	3
GACG	GGCG	GCCG	1	2	2
GACG	GTCG	GCCG	1	2	2
GGCG	GTCG	GCCG	0.007393	2	2
GCAG	GCGG	GCCG	0.0466764	3	3
GCAG	GCTG	GCCG	0.862905	3	3
GCGG	GCTG	GCCG	0.0554504	3	3
CAGA	CGGA	CCGA	0.170011	2	2
CAGA	CTGA	CCGA	0.0134587	2	2
CGGA	CTGA	CCGA	0.342772	2	2
CCAA	CCCA	CCGA	2.28763e-05	3	3
CCAA	CCTA	CCGA	0.633941	3	3
CCCA	CCTA	CCGA	0.0329646	3	3
GAAC	GGAC	GCAC	0.043887	2	2
GAAC	GTAC	GCAC	0.0133946	2	2
GGAC	GTAC	GCAC	0.71239	2	2
GCCC	GCGC	GCAC	4.74595e-09	3	3
GCCC	GCTC	GCAC	0.0449895	3	3
GCGC	GCTC	GCAC	1.09956e-07	3	3
ACTA	AGTA	AATA	0.465997	2	2
ACTA	ATTA	AATA	0.00593208	2	2
AGTA	ATTA	AATA	5.22758e-06	2	2
AAAA	AACA	AATA	3.72832e-08	3	3
AAAA	AAGA	AATA	0.00424767	3	3
AACA	AAGA	AATA	0.0269107	3	3
TAGT	TGGT	TCGT	0.174268	2	2
TAGT	TTGT	TCGT	0.259814	2	2
TGGT	TTGT	TCGT	0.686485	2	2
TCAT	TCCT	TCGT	0.48476	3	3
TCAT	TCTT	TCGT	0.0185234	3	3
TCCT	TCTT	TCGT	0.02104	3	3
ACTT	AGTT	AATT	0.00121822	2	2
ACTT	ATTT	AATT	1.05813e-27	2	2
AGTT	ATTT	AATT	1.82349e-119	2	2
AAAT	AACT	AATT	5.03422e-115	3	3
AAAT	AAGT	AATT	9.30144e-26	3	3
AACT	AAGT	AATT	0.00318213	3	3
CATG	CGTG	CCTG	0.00138373	2	2
CATG	CTTG	CCTG	0.000392634	2	2
CGTG	CTTG	CCTG	0.177525	2	2
CCAG	CCCG	CCTG	0.0344471	3	3
CCAG	CCGG	CCTG	0.0110861	3	3
CCCG	CCGG	CCTG	0.00155495	3	3
TCAT	TGAT	TAAT	0.357013	2	2
TCAT	TTAT	TAAT	0.177776	2	2
TGAT	TTAT	TAAT	0.420906	2	2
TACT	TAGT	TAAT	0.152778	3	3
TACT	TATT	TAAT	0.995624	3	3
TAGT	TATT	TAAT	0.0711005	3	3
AACC	ACCC	ATCC	0.370906	2	2
AACC	AGCC	ATCC	0.411479	2	2
ACCC	AGCC	ATCC	0.781299	2	2
ATAC	ATGC	ATCC	0.0454606	3	3
ATAC	ATTC	ATCC	0.00500028	3	3
ATGC	ATTC	ATCC	0.0488469	3	3
AAAT	AGAT	ACAT	0.685365	2	2
AAAT	ATAT	ACAT	0.669847	2	2
AGAT	ATAT	ACAT	0.704565	2	2
ACCT	ACGT	ACAT	0.000638383	3	3
ACCT	ACTT	ACAT	0.100545	3	3
ACGT	ACTT	ACAT	0.0556296	3	3
CATC	CTTC	CCTC	0.582427	2	2
CCAC	CCCC	CCTC	0.012059	3	3
CCAC	CCGC	CCTC	0.012247	3	3
CCCC	CCGC	CCTC	0.00434027	3	3
TACG	TCCG	TGCG	0.397312	2	2
TACG	TTCG	TGCG	0.580881	2	2
TCCG	TTCG	TGCG	0.687772	2	2
TGAG	TGGG	TGCG	0.957526	3	3
TGAG	TGTG	TGCG	0.272268	3	3
TGGG	TGTG	TGCG	0.0307318	3	3
CAGG	CCGG	CTGG	1.03847e-06	2	2
CAGG	CGGG	CTGG	0.170508	2	2
CCGG	CGGG	CTGG	7.02488e-11	2	2
CTAG	CTCG	CTGG	0.0127549	3	3
CTAG	CTTG	CTGG	0.86823	3	3
CTCG	CTTG	CTGG	0.0100408	3	3
GAGT	GCGT	GTGT	1.21089e-07	2	2
GAGT	GGGT	GTGT	0.00192137	2	2
GCGT	GGGT	GTGT	0.140357	2	2
GTAT	GTCT	GTGT	0.235354	3	3
GTAT	GTTT	GTGT	0.00390465	3	3
GTCT	GTTT	GTGT	0.00376632	3	3
GAGC	GCGC	GTGC	2.9011e-09	2	2
GAGC	GGGC	GTGC	0.000335463	2	2
GCGC	GGGC	GTGC	0.0567537	2	2
GTAC	GTCC	GTGC	0.532374	3	3
GTAC	GTTC	GTGC	0.137669	3	3
GTCC	GTTC	GTGC	0.0624857	3	3
AACA	AGCA	ACCA	0.081233	2	2
AACA	ATCA	ACCA	0.00155456	2	2
AGCA	ATCA	ACCA	0.00397531	2	2
ACAA	ACGA	ACCA	0.00131818	3	3
ACAA	ACTA	ACCA	0.200806	3	3
ACGA	ACTA	ACCA	0.0017797	3	3
TAAC	TCAC	TGAC	0.121967	2	2
TAAC	TTAC	TGAC	0.220099	2	2
TCAC	TTAC	TGAC	0.0235317	2	2
TGCC	TGGC	TGAC	0.00652768	3	3
TGCC	TGTC	TGAC	0.0369668	3	3
TGGC	TGTC	TGAC	0.0775839	3	3
TATG	TCTG	TTTG	0.000361297	2	2
TATG	TGTG	TTTG	0.00316634	2	2
TCTG	TGTG	TTTG	0.121786	2	2
TTAG	TTCG	TTTG	0.0663287	3	3
TTAG	TTGG	TTTG	0.0950184	3	3
TTCG	TTGG	TTTG	0.00170326	3	3
CCTC	CGTC	CATC	0.00529653	2	2
CCTC	CTTC	CATC	0.0164547	2	2
CGTC	CTTC	CATC	0.169199	2	2
CAAC	CACC	CATC	0.247906	3	3
CAAC	CAGC	CATC	0.30759	3	3
CACC	CAGC	CATC	0.0282131	3	3
GACC	GGCC	GCCC	0.00501489	2	2
GACC	GTCC	GCCC	0.0676176	2	2
GGCC	GTCC	GCCC	0.206553	2	2
GCAC	GCGC	GCCC	0.0290126	3	3
GCAC	GCTC	GCCC	0.00730446	3	3
GCGC	GCTC	GCCC	0.0492159	3	3
GAGT	GCGT	GGGT	0.232469	2	2
GAGT	GTGT	GGGT	0.423678	2	2
GCGT	GTGT	GGGT	0.413067	2	2
GGAT	GGCT	GGGT	0.680327	3	3
GGAT	GGTT	GGGT	0.0152415	3	3
GGCT	GGTT	GGGT	0.170842	3	3
CCAA	CGAA	CAAA	0.142753	2	2
CCAA	CTAA	CAAA	0.61801	2	2
CGAA	CTAA	CAAA	0.824079	2	2
CACA	CAGA	CAAA	0.410706	3	3
CACA	CATA	CAAA	0.80963	3	3
CAGA	CATA	CAAA	0.780501	3	3
CACG	CCCG	CTCG	0.27707	2	2
CACG	CGCG	CTCG	0.10508	2	2
CCCG	CGCG	CTCG	0.522808	2	2
CTAG	CTGG	CTCG	0.216908	3	3
CTAG	CTTG	CTCG	0.456766	3	3
CTGG	CTTG	CTCG	0.270072	3	3
AACG	ACCG	AGCG	0.201825	2	2
AACG	ATCG	AGCG	0.183229	2	2
ACCG	ATCG	AGCG	0.151406	2	2
AGAG	AGGG	AGCG	0.142903	3	3
AGAG	AGTG	AGCG	0.00204011	3	3
AGGG	AGTG	AGCG	0.422126	3	3
GATG	GCTG	GGTG	1.0367e-11	2	2
GATG	GTTG	GGTG	0.139945	2	2
GCTG	GTTG	GGTG	1.64235e-05	2	2
GGAG	GGCG	GGTG	0.00547943	3	3
GGAG	GGGG	GGTG	0.0874231	3	3
GGCG	GGGG	GGTG	0.642895	3	3
TAGG	TCGG	TTGG	0.074237	2	2
TAGG	TGGG	TTGG	0.131621	2	2
TCGG	TGGG	TTGG	1.33775e-17	2	2
TTAG	TTCG	TTGG	0.00115543	3	3
TTAG	TTTG	TTGG	4.37442e-14	3	3
TTCG	TTTG	TTGG	3.11901e-12	3	3
AAAG	ACAG	AGAG	0.0799863	2	2
AAAG	ATAG	AGAG	0.325598	2	2
ACAG	ATAG	AGAG	0.851231	2	2
AGCG	AGGG	AGAG	0.222615	3	3
AGCG	AGTG	AGAG	0.000601417	3	3
AGGG	AGTG	AGAG	0.000855963	3	3
GAGA	GCGA	GGGA	0.000490915	2	2
GAGA	GTGA	GGGA	0.0022352	2	2
GCGA	GTGA	GGGA	0.0062159	2	2
GGAA	GGCA	GGGA	0.0131494	3	3
GGAA	GGTA	GGGA	0.916342	3	3
GGCA	GGTA	GGGA	0.0327976	3	3
TATT	TCTT	TTTT	1.34617e-21	2	2
TATT	TGTT	TTTT	7.64646e-29	2	2
TCTT	TGTT	TTTT	9.46624e-17	2	2
TTAT	TTCT	TTTT	7.93244e-28	3	3
TTAT	TTGT	TTTT	2.64634e-31	3	3
TTCT	TTGT	TTTT	3.90964e-11	3	3
TAAA	TGAA	TCAA	0.00080509	2	2
TAAA	TTAA	TCAA	0.062859	2	2
TGAA	TTAA	TCAA	0.067657	2	2
TCCA	TCGA	TCAA	2.24536e-09	3	3
TCCA	TCTA	TCAA	0.966913	3	3
TCGA	TCTA	TCAA	1.13711e-05	3	3
TAGC	TCGC	TGGC	0.0249392	2	2
TAGC	TTGC	TGGC	0.178942	2	2
TCGC	TTGC	TGGC	0.00262157	2	2
TGAC	TGCC	TGGC	0.0476091	3	3
TGAC	TGTC	TGGC	0.0941845	3	3
TGCC	TGTC	TGGC	0.49199	3	3
AACG	ACCG	ATCG	0.408547	2	2
AACG	AGCG	ATCG	1	2	2
ACCG	AGCG	ATCG	0.0895445	2	2
ATAG	ATGG	ATCG	0.290438	3	3
ATAG	ATTG	ATCG	0.2949	3	3
ATGG	ATTG	ATCG	0.933776	3	3
GATA	GGTA	GCTA	0.888118	2	2
GATA	GTTA	GCTA	0.236074	2	2
GGTA	GTTA	GCTA	0.256615	2	2
GCAA	GCCA	GCTA	0.000877334	3	3
GCAA	GCGA	GCTA	0.00941233	3	3
GCCA	GCGA	GCTA	0.027906	3	3
CACC	CCCC	CGCC	0.0118465	2	2
CACC	CTCC	CGCC	0.222564	2	2
CCCC	CTCC	CGCC	0.743213	2	2
CGAC	CGGC	CGCC	0.503335	3	3
CGAC	CGTC	CGCC	0.475753	3	3
CGGC	CGTC	CGCC	0.994758	3	3
GATG	GCTG	GTTG	0.791183	2	2
GATG	GGTG	GTTG	0.215298	2	2
GCTG	GGTG	GTTG	0.330448	2	2
GTAG	GTCG	GTTG	0.0412062	3	3
GTAG	GTGG	GTTG	0.228259	3	3
GTCG	GTGG	GTTG	0.132398	3	3
AAGC	ACGC	ATGC	0.0037043	2	2
AAGC	AGGC	ATGC	0.221483	2	2
ACGC	AGGC	ATGC	4.74914e-09	2	2
ATAC	ATCC	ATGC	0.206593	3	3
ATAC	ATTC	ATGC	0.724323	3	3
ATCC	ATTC	ATGC	0.548435	3	3
TATT	TGTT	TCTT	0.0676973	2	2
TATT	TTTT	TCTT	0.0118324	2	2
TGTT	TTTT	TCTT	0.268493	2	2
TCAT	TCCT	TCTT	0.025661	3	3
TCAT	TCGT	TCTT	0.00216847	3	3
TCCT	TCGT	TCTT	2.3506e-05	3	3
GCGC	GGGC	GAGC	0.295554	2	2
GCGC	GTGC	GAGC	0.658935	2	2
GGGC	GTGC	GAGC	0.205355	2	2
GAAC	GACC	GAGC	0.260193	3	3
GAAC	GATC	GAGC	0.0631559	3	3
GACC	GATC	GAGC	0.449692	3	3
AACT	AGCT	ACCT	0.231726	2	2
AACT	ATCT	ACCT	0.520133	2	2
AGCT	ATCT	ACCT	0.152007	2	2
ACAT	ACGT	ACCT	1.30717e-06	3	3
ACAT	ACTT	ACCT	3.85438e-05	3	3
ACGT	ACTT	ACCT	0.00338195	3	3
TAAC	TCAC	TTAC	0.110312	2	2
TAAC	TGAC	TTAC	0.0018363	2	2
TCAC	TGAC	TTAC	0.00109643	2	2
TTCC	TTGC	TTAC	3.44451e-07	3	3
TTCC	TTTC	TTAC	0.00131229	3	3
TTGC	TTTC	TTAC	0.95525	3	3
TAGA	TGGA	TCGA	0.0581207	2	2
TAGA	TTGA	TCGA	0.0279962	2	2
TGGA	TTGA	TCGA	0.000628621	2	2
TCAA	TCCA	TCGA	0.26301	3	3
TCAA	TCTA	TCGA	0.000304966	3	3
TCCA	TCTA	TCGA	0.0931735	3	3
GCAG	GGAG	GAAG	7.82881e-06	2	2
GCAG	GTAG	GAAG	0.0439915	2	2
GGAG	GTAG	GAAG	0.0494271	2	2
GACG	GAGG	GAAG	0.0688278	3	3
GACG	GATG	GAAG	9.16609e-06	3	3
GAGG	GATG	GAAG	0.00758486	3	3
TCGG	TGGG	TAGG	0.00933678	2	2
TCGG	TTGG	TAGG	0.0239415	2	2
TGGG	TTGG	TAGG	0.0156347	2	2
TAAG	TACG	TAGG	0.103833	3	3
TAAG	TATG	TAGG	0.470863	3	3
TACG	TATG	TAGG	0.24146	3	3
GAGC	GCGC	GGGC	0.099834	2	2
GAGC	GTGC	GGGC	0.306119	2	2
GCGC	GTGC	GGGC	0.111976	2	2
GGAC	GGCC	GGGC	0.0345722	3	3
GGAC	GGTC	GGGC	0.582682	3	3
GGCC	GGTC	GGGC	0.0580052	3	3
CAGA	CCGA	CGGA	0.00343569	2	2
CAGA	CTGA	CGGA	0.511038	2	2
CCGA	CTGA	CGGA	0.0371008	2	2
CGAA	CGCA	CGGA	0.142486	3	3
CGAA	CGTA	CGGA	0.142486	3	3
CGCA	CGTA	CGGA	0.135335	3	3
GACC	GCCC	GGCC	0.387487	2	2
GACC	GTCC	GGCC	0.387487	2	2
GCCC	GTCC	GGCC	1	2	2
GGAC	GGGC	GGCC	0.255834	3	3
GGAC	GGTC	GGCC	0.230799	3	3
GGGC	GGTC	GGCC	0.0052807	3	3
CAAA	CCAA	CGAA	0.384277	2	2
CAAA	CTAA	CGAA	0.0135217	2	2
CCAA	CTAA	CGAA	0.101174	2	2
CGCA	CGGA	CGAA	0.977594	3	3
CGCA	CGTA	CGAA	0.039	3	3
CGGA	CGTA	CGAA	1	3	3
CCTA	CGTA	CATA	0.308601	2	2
CCTA	CTTA	CATA	0.00115302	2	2
CGTA	CTTA	CATA	0.010645	2	2
CAAA	CACA	CATA	0.0258792	3	3
CAAA	CAGA	CATA	0.00237628	3	3
CACA	CAGA	CATA	0.0141073	3	3
TAGT	TCGT	TTGT	0.000838151	2	2
TAGT	TGGT	TTGT	0.166521	2	2
TCGT	TGGT	TTGT	4.34382e-12	2	2
TTAT	TTCT	TTGT	0.38176	3	3
TTAT	TTTT	TTGT	4.99194e-09	3	3
TTCT	TTTT	TTGT	0.00446145	3	3
TATA	TCTA	TTTA	0.0728472	2	2
TATA	TGTA	TTTA	0.000794233	2	2
TCTA	TGTA	TTTA	0.0401223	2	2
TTAA	TTCA	TTTA	0.0571544	3	3
TTAA	TTGA	TTTA	0.149915	3	3
TTCA	TTGA	TTTA	0.836022	3	3
CAGC	CCGC	CTGC	3.5122e-06	2	2
CAGC	CGGC	CTGC	0.0423198	2	2
CCGC	CGGC	CTGC	5.0678e-08	2	2
CTAC	CTCC	CTGC	0.223622	3	3
CTAC	CTTC	CTGC	0.0277644	3	3
CTCC	CTTC	CTGC	0.0130124	3	3
GAAC	GCAC	GGAC	0.134502	2	2
GAAC	GTAC	GGAC	0.540241	2	2
GCAC	GTAC	GGAC	1	2	2
GGCC	GGGC	GGAC	0.000126029	3	3
GGCC	GGTC	GGAC	0.0174391	3	3
GGGC	GGTC	GGAC	0.076881	3	3
TATG	TCTG	TGTG	0.000592791	2	2
TATG	TTTG	TGTG	0.268914	2	2
TCTG	TTTG	TGTG	0.142801	2	2
TGAG	TGCG	TGTG	0.017997	3	3
TGAG	TGGG	TGTG	0.155514	3	3
TGCG	TGGG	TGTG	5.98262e-09	3	3
CCCT	CGCT	CACT	0.186898	2	2
CCCT	CTCT	CACT	0.611897	2	2
CGCT	CTCT	CACT	0.123391	2	2
CAAT	CAGT	CACT	0.00280164	3	3
CAAT	CATT	CACT	0.000597591	3	3
CAGT	CATT	CACT	0.380873	3	3
AATA	AGTA	ACTA	0.00671332	2	2
AATA	ATTA	ACTA	0.0012209	2	2
AGTA	ATTA	ACTA	0.871383	2	2
ACAA	ACCA	ACTA	0.00111466	3	3
ACAA	ACGA	ACTA	0.592864	3	3
ACCA	ACGA	ACTA	0.515306	3	3
GAAT	GCAT	GTAT	0.235965	2	2
GAAT	GGAT	GTAT	0.63749	2	2
GCAT	GGAT	GTAT	0.248146	2	2
GTCT	GTGT	GTAT	1.07686e-05	3	3
GTCT	GTTT	GTAT	0.307418	3	3
GTGT	GTTT	GTAT	0.0481687	3	3
AAGA	ACGA	ATGA	0.290385	2	2
AAGA	AGGA	ATGA	0.625899	2	2
ACGA	AGGA	ATGA	0.03708	2	2
ATAA	ATCA	ATGA	0.436543	3	3
ATAA	ATTA	ATGA	0.0116279	3	3
ATCA	ATTA	ATGA	0.00880726	3	3
AAGT	ACGT	ATGT	0.000308155	2	2
AAGT	AGGT	ATGT	0.443269	2	2
ACGT	AGGT	ATGT	1.51094e-05	2	2
ATAT	ATCT	ATGT	0.0407989	3	3
ATAT	ATTT	ATGT	0.000330812	3	3
ATCT	ATTT	ATGT	6.31726e-05	3	3
ACGT	AGGT	AAGT	0.00351604	2	2
ACGT	ATGT	AAGT	0.00999474	2	2
AGGT	ATGT	AAGT	0.911844	2	2
AAAT	AACT	AAGT	0.952294	3	3
AAAT	AATT	AAGT	0.52021	3	3
AACT	AATT	AAGT	0.52964	3	3
GAAG	GCAG	GGAG	0.0710079	2	2
GAAG	GTAG	GGAG	0.0628782	2	2
GCAG	GTAG	GGAG	0.19028	2	2
GGCG	GGGG	GGAG	0.125509	3	3
GGCG	GGTG	GGAG	0.704437	3	3
GGGG	GGTG	GGAG	0.139334	3	3
GCGG	GGGG	GAGG	0.624644	2	2
GCGG	GTGG	GAGG	0.228601	2	2
GGGG	GTGG	GAGG	0.45576	2	2
GAAG	GATG	GAGG	0.765928	3	3
TAGT	TCGT	TGGT	4.77226e-06	2	2
TAGT	TTGT	TGGT	0.818755	2	2
TCGT	TTGT	TGGT	3.34452e-05	2	2
TGAT	TGCT	TGGT	0.0182844	3	3
TGAT	TGTT	TGGT	0.579515	3	3
TGCT	TGTT	TGGT	0.0767414	3	3
TCCC	TGCC	TACC	0.014222	2	2
TCCC	TTCC	TACC	0.0206486	2	2
TGCC	TTCC	TACC	0.4498	2	2
TAAC	TAGC	TACC	0.122714	3	3
TAAC	TATC	TACC	0.189695	3	3
TAGC	TATC	TACC	0.452316	3	3
AAAC	ACAC	ATAC	0.0025483	2	2
AAAC	AGAC	ATAC	0.549956	2	2
ACAC	AGAC	ATAC	1.59317e-06	2	2
ATCC	ATGC	ATAC	5.73494e-13	3	3
ATCC	ATTC	ATAC	0.000176178	3	3
ATGC	ATTC	ATAC	0.163891	3	3
CAAG	CCAG	CTAG	0.167078	2	2
CAAG	CGAG	CTAG	0.0267418	2	2
CCAG	CGAG	CTAG	0.0245911	2	2
CTCG	CTGG	CTAG	1.45442e-07	3	3
CTCG	CTTG	CTAG	0.0124774	3	3
CTGG	CTTG	CTAG	0.961761	3	3
AAAG	AGAG	ACAG	0.103565	2	2
AAAG	ATAG	ACAG	0.0292183	2	2
AGAG	ATAG	ACAG	0.485424	2	2
ACCG	ACGG	ACAG	0.00412103	3	3
ACCG	ACTG	ACAG	0.475257	3	3
ACGG	ACTG	ACAG	0.0182063	3	3
GAAG	GGAG	GCAG	0.0218743	2	2
GAAG	GTAG	GCAG	3.46588e-05	2	2
GGAG	GTAG	GCAG	0.273017	2	2
GCCG	GCGG	GCAG	5.91562e-15	3	3
GCCG	GCTG	GCAG	0.000314031	3	3
GCGG	GCTG	GCAG	0.00129561	3	3
CAAC	CTAC	CCAC	0.112482	2	2
CCCC	CCGC	CCAC	2.18332e-08	3	3
CCCC	CCTC	CCAC	0.668672	3	3
CCGC	CCTC	CCAC	0.00264549	3	3
GATC	GTTC	GCTC	0.0168181	2	2
GCAC	GCCC	GCTC	0.943415	3	3
GCAC	GCGC	GCTC	0.00520411	3	3
GCCC	GCGC	GCTC	0.00371425	3	3
GCTG	GGTG	GATG	0.318422	2	2
GCTG	GTTG	GATG	0.042979	2	2
GGTG	GTTG	GATG	0.00093508	2	2
GAAG	GACG	GATG	0.580498	3	3
GAAG	GAGG	GATG	0.199332	3	3
GACG	GAGG	GATG	0.110871	3	3
CAGT	CCGT	CGGT	0.449543	2	2
CAGT	CTGT	CGGT	0.99231	2	2
CCGT	CTGT	CGGT	0.479703	2	2
CGAT	CGCT	CGGT	0.199943	3	3
CGAT	CGTT	CGGT	0.465157	3	3
CGCT	CGTT	CGGT	0.0265003	3	3
AATG	ACTG	ATTG	0.0900797	2	2
AATG	AGTG	ATTG	0.0733349	2	2
ACTG	AGTG	ATTG	0.0912156	2	2
ATAG	ATCG	ATTG	0.000909926	3	3
ATAG	ATGG	ATTG	0.00808669	3	3
ATCG	ATGG	ATTG	0.667574	3	3
CATA	CGTA	CCTA	0.469541	2	2
CATA	CTTA	CCTA	0.469506	2	2
CGTA	CTTA	CCTA	0.503335	2	2
CCAA	CCCA	CCTA	0.0640276	3	3
CCAA	CCGA	CCTA	0.00016593	3	3
CCCA	CCGA	CCTA	0.00555679	3	3
GATT	GCTT	GGTT	0.0955691	2	2
GATT	GTTT	GGTT	2.46561e-27	2	2
GCTT	GTTT	GGTT	2.2599e-12	2	2
GGAT	GGCT	GGTT	0.421231	3	3
GGAT	GGGT	GGTT	0.000189811	3	3
GGCT	GGGT	GGTT	0.000192747	3	3
CAAC	CCAC	CGAC	0.18214	2	2
CAAC	CTAC	CGAC	0.298497	2	2
CCAC	CTAC	CGAC	0.432483	2	2
CGCC	CGGC	CGAC	0.0463294	3	3
CGCC	CGTC	CGAC	0.086647	3	3
CGGC	CGTC	CGAC	0.262824	3	3
CAAA	CGAA	CCAA	0.000406466	2	2
CAAA	CTAA	CCAA	7.11255e-20	2	2
CGAA	CTAA	CCAA	0.420055	2	2
CCCA	CCGA	CCAA	3.36105e-27	3	3
CCCA	CCTA	CCAA	0.0371811	3	3
CCGA	CCTA	CCAA	0.00186777	3	3
AACC	AGCC	ACCC	0.486864	2	2
AACC	ATCC	ACCC	0.24761	2	2
AGCC	ATCC	ACCC	0.983236	2	2
ACAC	ACGC	ACCC	0.542267	3	3
ACAC	ACTC	ACCC	0.43597	3	3
ACGC	ACTC	ACCC	0.812528	3	3
CATC	CCTC	CGTC	0.974583	2	2
CATC	CTTC	CGTC	0.957876	2	2
CCTC	CTTC	CGTC	0.936731	2	2
CGAC	CGCC	CGTC	0.402024	3	3
CGAC	CGGC	CGTC	0.636364	3	3
CGCC	CGGC	CGTC	0.418488	3	3
CCGG	CGGG	CAGG	0.0327336	2	2
CCGG	CTGG	CAGG	0.0553981	2	2
CGGG	CTGG	CAGG	0.307506	2	2
CAAG	CACG	CAGG	0.374618	3	3
CAAG	CATG	CAGG	0.5345	3	3
CACG	CATG	CAGG	0.270744	3	3
CAAC	CCAC	CTAC	0.498879	2	2
CAAC	CGAC	CTAC	1	2	2
CCAC	CGAC	CTAC	0.580726	2	2
CTCC	CTGC	CTAC	6.79505e-09	3	3
CTCC	CTTC	CTAC	0.0418716	3	3
CTGC	CTTC	CTAC	0.512044	3	3
TCCT	TGCT	TACT	0.236315	2	2
TCCT	TTCT	TACT	0.006784	2	2
TGCT	TTCT	TACT	0.0425489	2	2
TAAT	TAGT	TACT	0.835549	3	3
TAAT	TATT	TACT	0.970371	3	3
TAGT	TATT	TACT	0.671162	3	3
CAGG	CCGG	CGGG	0.0929922	2	2
CAGG	CTGG	CGGG	0.138106	2	2
CCGG	CTGG	CGGG	0.184831	2	2
CGAG	CGCG	CGGG	0.0589682	3	3
CGAG	CGTG	CGGG	1	3	3
CGCG	CGTG	CGGG	0.0786298	3	3
AAGG	ACGG	ATGG	0.369645	2	2
AAGG	AGGG	ATGG	0.0626632	2	2
ACGG	AGGG	ATGG	0.00211762	2	2
ATAG	ATCG	ATGG	0.136586	3	3
ATAG	ATTG	ATGG	0.00300286	3	3
ATCG	ATTG	ATGG	0.0528545	3	3
CAAA	CCAA	CTAA	0.000800344	2	2
CAAA	CGAA	CTAA	0.208331	2	2
CCAA	CGAA	CTAA	0.498887	2	2
CTCA	CTGA	CTAA	3.3949e-17	3	3
CTCA	CTTA	CTAA	0.000129852	3	3
CTGA	CTTA	CTAA	0.00915213	3	3
AAAG	ACAG	ATAG	0.0114852	2	2
AAAG	AGAG	ATAG	8.42419e-05	2	2
ACAG	AGAG	ATAG	0.00157578	2	2
ATCG	ATGG	ATAG	0.0348458	3	3
ATCG	ATTG	ATAG	0.682582	3	3
ATGG	ATTG	ATAG	0.184121	3	3
AAAC	AGAC	ACAC	0.0496435	2	2
AAAC	ATAC	ACAC	0.000783813	2	2
AGAC	ATAC	ACAC	0.00036466	2	2
ACCC	ACGC	ACAC	2.94605e-07	3	3
ACCC	ACTC	ACAC	0.0208726	3	3
ACGC	ACTC	ACAC	9.94295e-08	3	3
CACT	CGCT	CCCT	0.0200237	2	2
CACT	CTCT	CCCT	0.136993	2	2
CGCT	CTCT	CCCT	0.0468809	2	2
CCAT	CCGT	CCCT	0.093782	3	3
CCAT	CCTT	CCCT	0.00406877	3	3
CCGT	CCTT	CCCT	0.251792	3	3
TAGA	TCGA	TTGA	9.15675e-08	2	2
TAGA	TGGA	TTGA	0.730008	2	2
TCGA	TGGA	TTGA	1.49191e-13	2	2
TTAA	TTCA	TTGA	0.437543	3	3
TTAA	TTTA	TTGA	0.619994	3	3
TTCA	TTTA	TTGA	0.622093	3	3
TCCG	TGCG	TACG	0.882256	2	2
TCCG	TTCG	TACG	0.128307	2	2
TGCG	TTCG	TACG	0.175069	2	2
TAAG	TAGG	TACG	0.0898581	3	3
TAAG	TATG	TACG	5.60035e-05	3	3
TAGG	TATG	TACG	0.447936	3	3
TCAG	TGAG	TAAG	0.0420909	2	2
TCAG	TTAG	TAAG	1	2	2
TGAG	TTAG	TAAG	0.0105493	2	2
TACG	TAGG	TAAG	0.000103408	3	3
TACG	TATG	TAAG	0.0291379	3	3
TAGG	TATG	TAAG	0.119909	3	3
TACA	TGCA	TCCA	0.935351	2	2
TACA	TTCA	TCCA	0.649034	2	2
TGCA	TTCA	TCCA	0.784095	2	2
TCAA	TCGA	TCCA	0.0112134	3	3
TCAA	TCTA	TCCA	0.0146992	3	3
TCGA	TCTA	TCCA	1.381e-05	3	3
ACTC	AGTC	AATC	0.535708	2	2
ACTC	ATTC	AATC	0.129086	2	2
AGTC	ATTC	AATC	0.275237	2	2
AAAC	AACC	AATC	0.0192696	3	3
AAAC	AAGC	AATC	0.647823	3	3
AACC	AAGC	AATC	0.0470034	3	3
CCCA	CGCA	CACA	0.569707	2	2
CCCA	CTCA	CACA	0.292162	2	2
CGCA	CTCA	CACA	0.609382	2	2
CAAA	CAGA	CACA	0.991983	3	3
CAAA	CATA	CACA	0.624917	3	3
CAGA	CATA	CACA	0.546834	3	3
GACG	GCCG	GTCG	0.296825	2	2
GACG	GGCG	GTCG	0.0246892	2	2
GCCG	GGCG	GTCG	0.236117	2	2
GTAG	GTGG	GTCG	0.389441	3	3
GTAG	GTTG	GTCG	0.166833	3	3
GTGG	GTTG	GTCG	0.0966646	3	3
TAAT	TGAT	TCAT	0.0374646	2	2
TAAT	TTAT	TCAT	0.000539326	2	2
TGAT	TTAT	TCAT	0.553504	2	2
TCCT	TCGT	TCAT	2.75002e-14	3	3
TCCT	TCTT	TCAT	0.876053	3	3
TCGT	TCTT	TCAT	6.43056e-10	3	3
TAAG	TCAG	TTAG	0.958135	2	2
TAAG	TGAG	TTAG	0.235086	2	2
TCAG	TGAG	TTAG	0.00360298	2	2
TTCG	TTGG	TTAG	1.78477e-08	3	3
TTCG	TTTG	TTAG	3.30493e-06	3	3
TTGG	TTTG	TTAG	0.505384	3	3
AAGT	ACGT	AGGT	0.000671765	2	2
AAGT	ATGT	AGGT	0.931441	2	2
ACGT	ATGT	AGGT	0.000708363	2	2
AGAT	AGCT	AGGT	0.140069	3	3
AGAT	AGTT	AGGT	0.4002	3	3
AGCT	AGTT	AGGT	0.466234	3	3
TAGC	TCGC	TTGC	0.011477	2	2
TAGC	TGGC	TTGC	0.000391434	2	2
TCGC	TGGC	TTGC	4.85129e-09	2	2
TTAC	TTCC	TTGC	0.361261	3	3
TTAC	TTTC	TTGC	0.973821	3	3
TTCC	TTTC	TTGC	0.48949	3	3
TACT	TGCT	TCCT	0.669667	2	2
TACT	TTCT	TCCT	0.56988	2	2
TGCT	TTCT	TCCT	0.0654495	2	2
TCAT	TCGT	TCCT	0.0964759	3	3
TCAT	TCTT	TCCT	0.614888	3	3
TCGT	TCTT	TCCT	0.118525	3	3
ACCG	AGCG	AACG	0.347154	2	2
ACCG	ATCG	AACG	0.103793	2	2
AGCG	ATCG	AACG	0.0410996	2	2
AAAG	AAGG	AACG	0.00417313	3	3
AAAG	AATG	AACG	0.0603106	3	3
AAGG	AATG	AACG	0.0475282	3	3
CCAG	CGAG	CAAG	0.00201045	2	2
CCAG	CTAG	CAAG	0.000221671	2	2
CGAG	CTAG	CAAG	0.0669044	2	2
CACG	CAGG	CAAG	0.0759623	3	3
CACG	CATG	CAAG	0.131423	3	3
CAGG	CATG	CAAG	0.244466	3	3
GCTA	GGTA	GATA	0.138954	2	2
GCTA	GTTA	GATA	0.94129	2	2
GGTA	GTTA	GATA	0.292022	2	2
GAAA	GACA	GATA	0.0563012	3	3
GAAA	GAGA	GATA	0.0324495	3	3
GACA	GAGA	GATA	0.727198	3	3
TAAT	TCAT	TTAT	1.70454e-08	2	2
TAAT	TGAT	TTAT	0.000422606	2	2
TCAT	TGAT	TTAT	0.303138	2	2
TTCT	TTGT	TTAT	0.00296733	3	3
TTCT	TTTT	TTAT	5.7359e-22	3	3
TTGT	TTTT	TTAT	2.41465e-37	3	3
GATA	GCTA	GTTA	0.109705	2	2
GATA	GGTA	GTTA	0.198719	2	2
GCTA	GGTA	GTTA	0.503126	2	2
GTAA	GTCA	GTTA	0.342217	3	3
GTAA	GTGA	GTTA	0.301989	3	3
GTCA	GTGA	GTTA	0.0142496	3	3
GCTC	GGTC	GATC	0.0117785	2	2
GCTC	GTTC	GATC	0.208598	2	2
GGTC	GTTC	GATC	0.00494993	2	2
GAAC	GACC	GATC	0.831137	3	3
GAAC	GAGC	GATC	0.0480985	3	3
GACC	GAGC	GATC	0.00377913	3	3
GACA	GCCA	GGCA	0.899465	2	2
GACA	GTCA	GGCA	0.112073	2	2
GCCA	GTCA	GGCA	0.0935901	2	2
GGAA	GGGA	GGCA	0.413193	3	3
GGAA	GGTA	GGCA	0.941891	3	3
GGGA	GGTA	GGCA	0.408889	3	3
TCTC	TGTC	TATC	0.410261	2	2
TCTC	TTTC	TATC	0.0117855	2	2
TGTC	TTTC	TATC	0.0049862	2	2
TAAC	TACC	TATC	0.143105	3	3
TAAC	TAGC	TATC	0.137938	3	3
TACC	TAGC	TATC	0.00232648	3	3
TATA	TCTA	TGTA	0.0073241	2	2
TATA	TTTA	TGTA	0.151028	2	2
TCTA	TTTA	TGTA	0.494924	2	2
TGAA	TGCA	TGTA	0.101144	3	3
TGAA	TGGA	TGTA	0.0124986	3	3
TGCA	TGGA	TGTA	0.000111429	3	3
ACCT	AGCT	AACT	0.16292	2	2
ACCT	ATCT	AACT	0.0053172	2	2
AGCT	ATCT	AACT	0.0131026	2	2
AAAT	AAGT	AACT	0.00687519	3	3
AAAT	AATT	AACT	1.06032e-06	3	3
AAGT	AATT	AACT	0.944312	3	3
GATT	GCTT	GTTT	0.457401	2	2
GATT	GGTT	GTTT	0.196771	2	2
GCTT	GGTT	GTTT	0.18266	2	2
GTAT	GTCT	GTTT	0.0703994	3	3
GTAT	GTGT	GTTT	0.082912	3	3
GTCT	GTGT	GTTT	0.0654945	3	3
CATT	CCTT	CGTT	0.0471358	2	2
CATT	CTTT	CGTT	0.403588	2	2
CCTT	CTTT	CGTT	0.030587	2	2
CGAT	CGCT	CGTT	0.0542608	3	3
CGAT	CGGT	CGTT	0.074193	3	3
CGCT	CGGT	CGTT	0.899122	3	3
GAAT	GCAT	GGAT	0.0467706	2	2
GAAT	GTAT	GGAT	0.00574605	2	2
GCAT	GTAT	GGAT	0.00576327	2	2
GGCT	GGGT	GGAT	0.171003	3	3
GGCT	GGTT	GGAT	0.442674	3	3
GGGT	GGTT	GGAT	0.0377794	3	3
GATG	GGTG	GCTG	0.0321244	2	2
GATG	GTTG	GCTG	0.0078764	2	2
GGTG	GTTG	GCTG	0.844275	2	2
GCAG	GCCG	GCTG	0.326832	3	3
GCAG	GCGG	GCTG	0.169013	3	3
GCCG	GCGG	GCTG	0.0276793	3	3
TATA	TGTA	TCTA	0.13272	2	2
TATA	TTTA	TCTA	0.00840146	2	2
TGTA	TTTA	TCTA	0.137614	2	2
TCAA	TCCA	TCTA	0.661956	3	3
TCAA	TCGA	TCTA	0.291529	3	3
TCCA	TCGA	TCTA	0.0952847	3	3
GAAC	GCAC	GTAC	0.00320325	2	2
GAAC	GGAC	GTAC	0.260532	2	2
GCAC	GGAC	GTAC	1.95846e-05	2	2
GTCC	GTGC	GTAC	6.26597e-07	3	3
GTCC	GTTC	GTAC	0.0042165	3	3
GTGC	GTTC	GTAC	0.00118808	3	3
TCTG	TGTG	TATG	0.130732	2	2
TCTG	TTTG	TATG	0.603068	2	2
TGTG	TTTG	TATG	0.799305	2	2
TAAG	TACG	TATG	0.242563	3	3
TAAG	TAGG	TATG	0.284502	3	3
TACG	TAGG	TATG	0.00516499	3	3
TACG	TGCG	TCCG	0.449692	2	2
TACG	TTCG	TCCG	6.15901e-09	2	2
TGCG	TTCG	TCCG	1.904e-07	2	2
TCAG	TCGG	TCCG	0.00327735	3	3
TCAG	TCTG	TCCG	0.64849	3	3
TCGG	TCTG	TCCG	0.000506051	3	3
GAAG	GCAG	GTAG	0.144437	2	2
GAAG	GGAG	GTAG	1.65695e-05	2	2
GCAG	GGAG	GTAG	5.30962e-08	2	2
GTCG	GTGG	GTAG	0.486216	3	3
GTCG	GTTG	GTAG	0.220335	3	3
GTGG	GTTG	GTAG	0.00280946	3	3
AAAA	ACAA	AGAA	0.246156	2	2
AAAA	ATAA	AGAA	0.816717	2	2
ACAA	ATAA	AGAA	0.334254	2	2
AGCA	AGGA	AGAA	0.283986	3	3
AGCA	AGTA	AGAA	0.00263958	3	3
AGGA	AGTA	AGAA	0.0126378	3	3
TCAC	TGAC	TAAC	0.0100349	2	2
TCAC	TTAC	TAAC	0.0863817	2	2
TGAC	TTAC	TAAC	0.363924	2	2
TACC	TAGC	TAAC	0.908742	3	3
TACC	TATC	TAAC	0.0434847	3	3
TAGC	TATC	TAAC	0.0160435	3	3
AATT	ACTT	AGTT	0.00982429	2	2
AATT	ATTT	AGTT	0.427344	2	2
ACTT	ATTT	AGTT	0.18871	2	2
AGAT	AGCT	AGTT	0.0525134	3	3
AGAT	AGGT	AGTT	0.0103048	3	3
AGCT	AGGT	AGTT	0.254985	3	3
GCCG	GGCG	GACG	0.800097	2	2
GCCG	GTCG	GACG	0.404472	2	2
GGCG	GTCG	GACG	0.389984	2	2
GAAG	GAGG	GACG	0.35175	3	3
GAAG	GATG	GACG	0.116974	3	3
GAGG	GATG	GACG	0.00100796	3	3
GACT	GCCT	GTCT	0.00164832	2	2
GACT	GGCT	GTCT	0.00303149	2	2
GCCT	GGCT	GTCT	0.975261	2	2
GTAT	GTGT	GTCT	0.929359	3	3
GTAT	GTTT	GTCT	0.752128	3	3
GTGT	GTTT	GTCT	0.622268	3	3
AAAT	ACAT	AGAT	0.399802	2	2
AAAT	ATAT	AGAT	0.383641	2	2
ACAT	ATAT	AGAT	0.117866	2	2
AGCT	AGGT	AGAT	0.000323814	3	3
AGCT	AGTT	AGAT	0.0735347	3	3
AGGT	AGTT	AGAT	0.13797	3	3
ACAA	AGAA	AAAA	3.38295e-20	2	2
ACAA	ATAA	AAAA	1.47169e-30	2	2
AGAA	ATAA	AAAA	3.83195e-16	2	2
AACA	AAGA	AAAA	2.31896e-26	3	3
AACA	AATA	AAAA	3.75318e-33	3	3
AAGA	AATA	AAAA	7.99732e-25	3	3
GAAA	GGAA	GCAA	0.0168946	2	2
GAAA	GTAA	GCAA	0.00838292	2	2
GGAA	GTAA	GCAA	0.757428	2	2
GCCA	GCGA	GCAA	0.00281353	3	3
GCCA	GCTA	GCAA	0.00205708	3	3
GCGA	GCTA	GCAA	3.80005e-07	3	3
AAGA	ACGA	AGGA	0.00371127	2	2
AAGA	ATGA	AGGA	0.154318	2	2
ACGA	ATGA	AGGA	0.0233926	2	2
AGAA	AGCA	AGGA	0.389821	3	3
AGAA	AGTA	AGGA	0.0344712	3	3
AGCA	AGTA	AGGA	0.00591934	3	3
GACA	GCCA	GTCA	0.15178	2	2
GACA	GGCA	GTCA	0.235933	2	2
GCCA	GGCA	GTCA	0.00416485	2	2
GTAA	GTGA	GTCA	0.0317456	3	3
GTAA	GTTA	GTCA	0.0793467	3	3
GTGA	GTTA	GTCA	0.269949	3	3
TAAG	TGAG	TCAG	0.00719614	2	2
TAAG	TTAG	TCAG	0.0989392	2	2
TGAG	TTAG	TCAG	0.031587	2	2
TCCG	TCGG	TCAG	0.0242434	3	3
TCCG	TCTG	TCAG	0.590879	3	3
TCGG	TCTG	TCAG	0.047817	3	3
AATC	ACTC	AGTC	0.008371	2	2
AATC	ATTC	AGTC	0.0518071	2	2
ACTC	ATTC	AGTC	0.820311	2	2
AGAC	AGCC	AGTC	0.440528	3	3
AGAC	AGGC	AGTC	0.940726	3	3
AGCC	AGGC	AGTC	0.41568	3	3
CCAT	CGAT	CAAT	1.28484e-05	2	2
CCAT	CTAT	CAAT	0.00197968	2	2
CGAT	CTAT	CAAT	0.00073864	2	2
CACT	CAGT	CAAT	0.439463	3	3
CACT	CATT	CAAT	0.718329	3	3
CAGT	CATT	CAAT	0.727529	3	3
GAGA	GCGA	GTGA	1.11588e-06	2	2
GAGA	GGGA	GTGA	0.0689969	2	2
GCGA	GGGA	GTGA	5.27726e-06	2	2
GTAA	GTCA	GTGA	0.209449	3	3
GTAA	GTTA	GTGA	0.267022	3	3
GTCA	GTTA	GTGA	0.794003	3	3
TATC	TCTC	TGTC	0.240379	2	2
TATC	TTTC	TGTC	0.928509	2	2
TCTC	TTTC	TGTC	0.223591	2	2
TGAC	TGCC	TGTC	0.000863318	3	3
TGAC	TGGC	TGTC	0.00373623	3	3
TGCC	TGGC	TGTC	0.131345	3	3
TCTT	TGTT	TATT	0.00844923	2	2
TCTT	TTTT	TATT	3.85549e-05	2	2
TGTT	TTTT	TATT	4.44523e-11	2	2
TAAT	TACT	TATT	1.31067e-06	3	3
TAAT	TAGT	TATT	0.00182189	3	3
TACT	TAGT	TATT	0.202041	3	3
CCGC	CGGC	CAGC	0.0215521	2	2
CCGC	CTGC	CAGC	0.196134	2	2
CGGC	CTGC	CAGC	0.477969	2	2
CAAC	CACC	CAGC	0.0386701	3	3
CAAC	CATC	CAGC	0.169536	3	3
CACC	CATC	CAGC	1	3	3
TAAG	TCAG	TGAG	0.0607316	2	2
TAAG	TTAG	TGAG	0.139169	2	2
TCAG	TTAG	TGAG	0.0181035	2	2
TGCG	TGGG	TGAG	0.242074	3	3
TGCG	TGTG	TGAG	0.119192	3	3
TGGG	TGTG	TGAG	0.649291	3	3
GACC	GCCC	GTCC	0.0239865	2	2
GACC	GGCC	GTCC	0.156485	2	2
GCCC	GGCC	GTCC	0.127455	2	2
GTAC	GTGC	GTCC	0.108809	3	3
GTAC	GTTC	GTCC	0.359993	3	3
GTGC	GTTC	GTCC	0.657627	3	3
TAAA	TCAA	TGAA	0.247449	2	2
TAAA	TTAA	TGAA	0.243561	2	2
TCAA	TTAA	TGAA	0.0813225	2	2
TGCA	TGGA	TGAA	0.0348717	3	3
TGCA	TGTA	TGAA	8.10776e-05	3	3
TGGA	TGTA	TGAA	0.0196152	3	3
CCTT	CGTT	CATT	0.210459	2	2
CCTT	CTTT	CATT	0.10543	2	2
CGTT	CTTT	CATT	1.53424e-06	2	2
CAAT	CACT	CATT	0.0510397	3	3
CAAT	CAGT	CATT	0.0455444	3	3
CACT	CAGT	CATT	0.286564	3	3
TACC	TCCC	TTCC	0.0451302	2	2
TACC	TGCC	TTCC	0.107619	2	2
TCCC	TGCC	TTCC	0.249169	2	2
TTAC	TTGC	TTCC	0.316421	3	3
TTAC	TTTC	TTCC	0.226844	3	3
TTGC	TTTC	TTCC	0.105138	3	3
GAGG	GCGG	GGGG	1.53585e-05	2	2
GAGG	GTGG	GGGG	8.08529e-07	2	2
GCGG	GTGG	GGGG	0.41664	2	2
GGAG	GGCG	GGGG	0.284803	3	3
GGAG	GGTG	GGGG	0.00686305	3	3
GGCG	GGTG	GGGG	0.0305356	3	3
AAGG	ACGG	AGGG	0.0255209	2	2
AAGG	ATGG	AGGG	0.117553	2	2
ACGG	ATGG	AGGG	0.0481253	2	2
AGAG	AGCG	AGGG	0.023693	3	3
AGAG	AGTG	AGGG	0.0403516	3	3
AGCG	AGTG	AGGG	0.0016693	3	3
AAAC	ACAC	AGAC	0.346284	2	2
AAAC	ATAC	AGAC	0.00571356	2	2
ACAC	ATAC	AGAC	0.000746586	2	2
AGCC	AGGC	AGAC	0.0437701	3	3
AGCC	AGTC	AGAC	0.00266487	3	3
AGGC	AGTC	AGAC	0.0750131	3	3
GAAA	GCAA	GTAA	0.199551	2	2
GAAA	GGAA	GTAA	0.802047	2	2
GCAA	GGAA	GTAA	0.231525	2	2
GTCA	GTGA	GTAA	3.41592e-05	3	3
GTCA	GTTA	GTAA	0.00155116	3	3
GTGA	GTTA	GTAA	3.11736e-05	3	3
TACA	TCCA	TTCA	0.351277	2	2
TACA	TGCA	TTCA	0.0230687	2	2
TCCA	TGCA	TTCA	0.0483072	2	2
TTAA	TTGA	TTCA	0.365269	3	3
TTAA	TTTA	TTCA	0.196157	3	3
TTGA	TTTA	TTCA	0.86516	3	3
ACCC	AGCC	AACC	0.000662903	2	2
ACCC	ATCC	AACC	0.00122099	2	2
AGCC	ATCC	AACC	0.261985	2	2
AAAC	AAGC	AACC	1.0988e-18	3	3
AAAC	AATC	AACC	5.96282e-34	3	3
AAGC	AATC	AACC	0.615431	3	3
ACCA	AGCA	AACA	0.0681464	2	2
ACCA	ATCA	AACA	0.0202771	2	2
AGCA	ATCA	AACA	0.283002	2	2
AAAA	AAGA	AACA	5.73894e-06	3	3
AAAA	AATA	AACA	2.50853e-10	3	3
AAGA	AATA	AACA	0.782993	3	3
CCAC	CGAC	CAAC	0.000588481	2	2
CCAC	CTAC	CAAC	0.171141	2	2
CGAC	CTAC	CAAC	0.167884	2	2
CACC	CAGC	CAAC	0.0510054	3	3
CACC	CATC	CAAC	0.00830046	3	3
CAGC	CATC	CAAC	0.0817956	3	3
ACGA	AGGA	AAGA	0.70614	2	2
ACGA	ATGA	AAGA	0.679438	2	2
AGGA	ATGA	AAGA	0.129958	2	2
AAAA	AACA	AAGA	0.0782766	3	3
AAAA	AATA	AAGA	0.648936	3	3
AACA	AATA	AAGA	0.381904	3	3
AACA	ACCA	AGCA	0.713137	2	2
AACA	ATCA	AGCA	0.106961	2	2
ACCA	ATCA	AGCA	0.122337	2	2
AGAA	AGGA	AGCA	0.217363	3	3
AGAA	AGTA	AGCA	0.0528236	3	3
AGGA	AGTA	AGCA	0.59122	3	3
TATC	TGTC	TCTC	0.229291	2	2
TATC	TTTC	TCTC	0.197555	2	2
TGTC	TTTC	TCTC	0.383675	2	2
TCAC	TCCC	TCTC	0.609569	3	3
TCAC	TCGC	TCTC	0.0881627	3	3
TCCC	TCGC	TCTC	0.031633	3	3
TACT	TCCT	TTCT	0.120122	2	2
TACT	TGCT	TTCT	0.476672	2	2
TCCT	TGCT	TTCT	0.000290029	2	2
TTAT	TTGT	TTCT	0.827161	3	3
TTAT	TTTT	TTCT	0.207377	3	3
TTGT	TTTT	TTCT	0.390863	3	3
GCAT	GGAT	GAAT	0.0192535	2	2
GCAT	GTAT	GAAT	3.65665e-07	2	2
GGAT	GTAT	GAAT	3.98583e-05	2	2
GACT	GAGT	GAAT	0.113354	3	3
GACT	GATT	GAAT	0.29873	3	3
GAGT	GATT	GAAT	0.026286	3	3
TACG	TCCG	TTCG	1	2	2
TACG	TGCG	TTCG	0.0660197	2	2
TCCG	TGCG	TTCG	0.839964	2	2
TTAG	TTGG	TTCG	0.154104	3	3
TTAG	TTTG	TTCG	0.118397	3	3
TTGG	TTTG	TTCG	0.0887585	3	3
CAAT	CCAT	CTAT	0.668573	2	2
CAAT	CGAT	CTAT	0.0047566	2	2
CCAT	CGAT	CTAT	0.000723062	2	2
CTCT	CTGT	CTAT	2.12706e-07	3	3
CTCT	CTTT	CTAT	0.0168799	3	3
CTGT	CTTT	CTAT	0.00896132	3	3
TACA	TCCA	TGCA	0.589283	2	2
TACA	TTCA	TGCA	0.0153948	2	2
TCCA	TTCA	TGCA	0.0664555	2	2
TGAA	TGGA	TGCA	0.579665	3	3
TGAA	TGTA	TGCA	0.772465	3	3
TGGA	TGTA	TGCA	0.819586	3	3
TAAC	TGAC	TCAC	0.0018363	2	2
TAAC	TTAC	TCAC	0.0183156	2	2
TGAC	TTAC	TCAC	0.168678	2	2
TCCC	TCGC	TCAC	4.00047e-08	3	3
TCCC	TCTC	TCAC	0.00207775	3	3
TCGC	TCTC	TCAC	0.170454	3	3
TCAA	TGAA	TAAA	0.00222903	2	2
TCAA	TTAA	TAAA	0.000305995	2	2
TGAA	TTAA	TAAA	0.194194	2	2
TACA	TAGA	TAAA	0.625936	3	3
TACA	TATA	TAAA	0.00805884	3	3
TAGA	TATA	TAAA	0.0732838	3	3
ACAT	AGAT	AAAT	0.736143	2	2
ACAT	ATAT	AAAT	0.0651938	2	2
AGAT	ATAT	AAAT	0.0105334	2	2
AACT	AAGT	AAAT	0.922763	3	3
AACT	AATT	AAAT	0.131148	3	3
AAGT	AATT	AAAT	0.0493151	3	3
TCCA	TGCA	TACA	0.474707	2	2
TCCA	TTCA	TACA	0.110307	2	2
TGCA	TTCA	TACA	0.304555	2	2
TAAA	TAGA	TACA	0.239283	3	3
TAAA	TATA	TACA	0.0546971	3	3
TAGA	TATA	TACA	0.781301	3	3
GATC	GCTC	GTTC	0.201536	2	2
GATC	GGTC	GTTC	0.15359	2	2
GCTC	GGTC	GTTC	0.129457	2	2
GTAC	GTCC	GTTC	0.0107027	3	3
GTAC	GTGC	GTTC	0.0018523	3	3
GTCC	GTGC	GTTC	0.377223	3	3
AACT	ACCT	ATCT	0.169417	2	2
AACT	AGCT	ATCT	0.425707	2	2
ACCT	AGCT	ATCT	0.00178998	2	2
ATAT	ATGT	ATCT	0.227741	3	3
ATAT	ATTT	ATCT	0.638899	3	3
ATGT	ATTT	ATCT	0.219646	3	3
CATT	CGTT	CCTT	0.0375813	2	2
CATT	CTTT	CCTT	0.123914	2	2
CGTT	CTTT	CCTT	0.0223156	2	2
CCAT	CCCT	CCTT	0.0825142	3	3
CCAT	CCGT	CCTT	0.000716924	3	3
CCCT	CCGT	CCTT	0.0144957	3	3
CAAT	CCAT	CGAT	0.563696	2	2
CAAT	CTAT	CGAT	0.134786	2	2
CCAT	CTAT	CGAT	0.329193	2	2
CGCT	CGGT	CGAT	0.0887494	3	3
CGCT	CGTT	CGAT	0.189982	3	3
CGGT	CGTT	CGAT	0.363886	3	3
GATA	GCTA	GGTA	0.0460719	2	2
GATA	GTTA	GGTA	0.0183156	2	2
GCTA	GTTA	GGTA	0.0476877	2	2
GGAA	GGCA	GGTA	0.303223	3	3
GGAA	GGGA	GGTA	0.717223	3	3
GGCA	GGGA	GGTA	0.0189093	3	3
GCAA	GGAA	GAAA	0.382492	2	2
GCAA	GTAA	GAAA	0.067356	2	2
GGAA	GTAA	GAAA	0.0579621	2	2
GACA	GAGA	GAAA	0.0116925	3	3
GACA	GATA	GAAA	0.0224138	3	3
GAGA	GATA	GAAA	0.721138	3	3
TACT	TCCT	TGCT	0.0867976	2	2
TACT	TTCT	TGCT	0.633511	2	2
TCCT	TTCT	TGCT	0.221435	2	2
TGAT	TGGT	TGCT	0.145356	3	3
TGAT	TGTT	TGCT	0.436678	3	3
TGGT	TGTT	TGCT	0.280009	3	3
TCGT	TGGT	TAGT	0.00118043	2	2
TCGT	TTGT	TAGT	0.00104473	2	2
TGGT	TTGT	TAGT	0.252965	2	2
TAAT	TACT	TAGT	0.665316	3	3
TAAT	TATT	TAGT	0.000764172	3	3
TACT	TATT	TAGT	0.000768025	3	3
GACT	GCCT	GGCT	0.111761	2	2
GACT	GTCT	GGCT	0.0426087	2	2
GCCT	GTCT	GGCT	0.898133	2	2
GGAT	GGGT	GGCT	0.405247	3	3
GGAT	GGTT	GGCT	0.513575	3	3
GGGT	GGTT	GGCT	0.846988	3	3
TAAT	TCAT	TGAT	0.814565	2	2
TAAT	TTAT	TGAT	0.0354549	2	2
TCAT	TTAT	TGAT	0.0735426	2	2
TGCT	TGGT	TGAT	0.056349	3	3
TGCT	TGTT	TGAT	0.709843	3	3
TGGT	TGTT	TGAT	0.530577	3	3
AATA	ACTA	ATTA	2.96151e-07	2	2
AATA	AGTA	ATTA	0.551495	2	2
ACTA	AGTA	ATTA	0.000566248	2	2
ATAA	ATCA	ATTA	0.341631	3	3
ATAA	ATGA	ATTA	0.0704849	3	3
ATCA	ATGA	ATTA	0.388444	3	3
AATT	ACTT	ATTT	3.53615e-06	2	2
AATT	AGTT	ATTT	3.37776e-05	2	2
ACTT	AGTT	ATTT	0.232208	2	2
ATAT	ATCT	ATTT	0.216302	3	3
ATAT	ATGT	ATTT	0.891318	3	3
ATCT	ATGT	ATTT	0.228188	3	3
GCGA	GGGA	GAGA	0.0377033	2	2
GCGA	GTGA	GAGA	0.00631137	2	2
GGGA	GTGA	GAGA	0.347167	2	2
GAAA	GACA	GAGA	0.696902	3	3
GAAA	GATA	GAGA	0.146847	3	3
GACA	GATA	GAGA	0.163732	3	3
TCGA	TGGA	TAGA	0.169849	2	2
TCGA	TTGA	TAGA	0.549751	2	2
TGGA	TTGA	TAGA	0.0341307	2	2
TAAA	TACA	TAGA	0.0282894	3	3
TAAA	TATA	TAGA	0.806858	3	3
TACA	TATA	TAGA	0.013167	3	3
CACA	CCCA	CTCA	0.0381779	2	2
CACA	CGCA	CTCA	0.0578336	2	2
CCCA	CGCA	CTCA	0.875361	2	2
CTAA	CTGA	CTCA	0.00503014	3	3
CTAA	CTTA	CTCA	0.0521388	3	3
CTGA	CTTA	CTCA	0.120521	3	3
AAGC	ACGC	AGGC	0.0754904	2	2
AAGC	ATGC	AGGC	0.0213728	2	2
ACGC	ATGC	AGGC	0.063436	2	2
AGAC	AGCC	AGGC	0.176876	3	3
AGAC	AGTC	AGGC	0.013981	3	3
AGCC	AGTC	AGGC	0.206548	3	3
AATC	AGTC	ACTC	0.00129861	2	2
AATC	ATTC	ACTC	2.27032e-05	2	2
AGTC	ATTC	ACTC	0.953264	2	2
ACAC	ACCC	ACTC	0.262542	3	3
ACAC	ACGC	ACTC	0.000187691	3	3
ACCC	ACGC	ACTC	0.00129643	3	3
AAAT	ACAT	ATAT	0.533469	2	2
AAAT	AGAT	ATAT	0.0311623	2	2
ACAT	AGAT	ATAT	1.22326e-05	2	2
ATCT	ATGT	ATAT	0.0149704	3	3
ATCT	ATTT	ATAT	0.0598239	3	3
ATGT	ATTT	ATAT	0.351242	3	3
CATC	CCTC	CTTC	0.00125874	2	2
CATC	CGTC	CTTC	0.20046	2	2
CCTC	CGTC	CTTC	0.386854	2	2
CTAC	CTCC	CTTC	0.0244722	3	3
CTAC	CTGC	CTTC	0.0104652	3	3
CTCC	CTGC	CTTC	0.022035	3	3
TCTA	TGTA	TATA	0.0919277	2	2
TCTA	TTTA	TATA	0.000615532	2	2
TGTA	TTTA	TATA	0.000584719	2	2
TAAA	TACA	TATA	0.0320621	3	3
TAAA	TAGA	TATA	8.71305e-05	3	3
TACA	TAGA	TATA	0.00211378	3	3
TAGA	TCGA	TGGA	0.0440845	2	2
TAGA	TTGA	TGGA	0.708252	2	2
TCGA	TTGA	TGGA	0.0391011	2	2
TGAA	TGCA	TGGA	0.0879205	3	3
TGAA	TGTA	TGGA	0.0469059	3	3
TGCA	TGTA	TGGA	0.0528718	3	3
CACC	CCCC	CTCC	0.306254	2	2
CACC	CGCC	CTCC	0.00794964	2	2
CCCC	CGCC	CTCC	0.0380777	2	2
CTAC	CTGC	CTCC	0.508097	3	3
CTAC	CTTC	CTCC	0.395609	3	3
CTGC	CTTC	CTCC	0.64096	3	3
CACA	CCCA	CGCA	0.109601	2	2
CACA	CTCA	CGCA	0.345787	2	2
CCCA	CTCA	CGCA	0.737501	2	2
CGAA	CGGA	CGCA	0.145356	3	3
CGAA	CGTA	CGCA	0.270052	3	3
CGGA	CGTA	CGCA	0.0382747	3	3
ACTG	AGTG	AATG	0.690728	2	2
ACTG	ATTG	AATG	0.0837727	2	2
AGTG	ATTG	AATG	0.0325367	2	2
AAAG	AACG	AATG	0.475823	3	3
AAAG	AAGG	AATG	0.892171	3	3
AACG	AAGG	AATG	0.372526	3	3
GACA	GGCA	GCCA	0.312904	2	2
GACA	GTCA	GCCA	0.0793876	2	2
GGCA	GTCA	GCCA	0.615297	2	2
GCAA	GCGA	GCCA	0.0847281	3	3
GCAA	GCTA	GCCA	0.293879	3	3
GCGA	GCTA	GCCA	0.0946465	3	3
AATC	ACTC	ATTC	0.883139	2	2
AATC	AGTC	ATTC	0.309187	2	2
ACTC	AGTC	ATTC	0.0578443	2	2
ATAC	ATCC	ATTC	0.200877	3	3
ATAC	ATGC	ATTC	0.963676	3	3
ATCC	ATGC	ATTC	0.130123	3	3
AATA	ACTA	AGTA	0.66456	2	2
AATA	ATTA	AGTA	0.118231	2	2
ACTA	ATTA	AGTA	0.0923097	2	2
AGAA	AGCA	AGTA	0.0783157	3	3
AGAA	AGGA	AGTA	0.0424753	3	3
AGCA	AGGA	AGTA	0.512308	3	3
CATA	CCTA	CTTA	0.0696412	2	2
CATA	CGTA	CTTA	0.275692	2	2
CCTA	CGTA	CTTA	0.0947682	2	2
CTAA	CTCA	CTTA	0.0104842	3	3
CTAA	CTGA	CTTA	0.0136623	3	3
CTCA	CTGA	CTTA	0.806529	3	3
AACC	ACCC	AGCC	0.774918	2	2
AACC	ATCC	AGCC	0.935966	2	2
ACCC	ATCC	AGCC	0.695081	2	2
AGAC	AGGC	AGCC	0.570856	3	3
AGAC	AGTC	AGCC	0.763004	3	3
AGGC	AGTC	AGCC	0.794098	3	3
CACA	CGCA	CCCA	0.00324112	2	2
CACA	CTCA	CCCA	0.652688	2	2
CGCA	CTCA	CCCA	0.0106634	2	2
CCAA	CCGA	CCCA	0.00111239	3	3
CCAA	CCTA	CCCA	0.00427651	3	3
CCGA	CCTA	CCCA	0.00324345	3	3
AAAA	ACAA	ATAA	1.10545e-51	2	2
AAAA	AGAA	ATAA	4.18311e-27	2	2
ACAA	AGAA	ATAA	1.21018e-05	2	2
ATCA	ATGA	ATAA	0.000274534	3	3
ATCA	ATTA	ATAA	4.15748e-06	3	3
ATGA	ATTA	ATAA	8.53381e-16	3	3
GCCT	GGCT	GACT	0.8858	2	2
GCCT	GTCT	GACT	0.137874	2	2
GGCT	GTCT	GACT	0.0424917	2	2
GAAT	GAGT	GACT	0.0723019	3	3
GAAT	GATT	GACT	0.0237469	3	3
GAGT	GATT	GACT	0.993111	3	3
TCGC	TGGC	TAGC	0.157239	2	2
TCGC	TTGC	TAGC	0.0428521	2	2
TGGC	TTGC	TAGC	0.397626	2	2
TAAC	TACC	TAGC	0.110686	3	3
TAAC	TATC	TAGC	0.022803	3	3
TACC	TATC	TAGC	0.173774	3	3
ACAC	AGAC	AAAC	0.352953	2	2
ACAC	ATAC	AAAC	0.0970441	2	2
AGAC	ATAC	AAAC	0.307347	2	2
AACC	AAGC	AAAC	0.00566205	3	3
AACC	AATC	AAAC	0.0650434	3	3
AAGC	AATC	AAAC	0.27479	3	3
ACAG	AGAG	AAAG	0.160927	2	2
ACAG	ATAG	AAAG	0.0358744	2	2
AGAG	ATAG	AAAG	0.00679588	2	2
AACG	AAGG	AAAG	0.448687	3	3
AACG	AATG	AAAG	0.00157024	3	3
AAGG	AATG	AAAG	0.000838682	3	3
ACGC	AGGC	AAGC	0.000581669	2	2
ACGC	ATGC	AAGC	5.05907e-06	2	2
AGGC	ATGC	AAGC	0.0464362	2	2
AAAC	AACC	AAGC	0.339808	3	3
AAAC	AATC	AAGC	0.0588294	3	3
AACC	AATC	AAGC	0.0338907	3	3
GCAC	GGAC	GAAC	0.000254588	2	2
GCAC	GTAC	GAAC	0.00256471	2	2
GGAC	GTAC	GAAC	0.0559128	2	2
GACC	GAGC	GAAC	0.000517881	3	3
GACC	GATC	GAAC	0.122539	3	3
GAGC	GATC	GAAC	0.198114	3	3
CATT	CCTT	CTTT	0.625506	2	2
CATT	CGTT	CTTT	0.13488	2	2
CCTT	CGTT	CTTT	0.165708	2	2
CTAT	CTCT	CTTT	0.00263951	3	3
CTAT	CTGT	CTTT	0.0520889	3	3
CTCT	CTGT	CTTT	0.254104	3	3
GATT	GGTT	GCTT	0.0580031	2	2
GATT	GTTT	GCTT	0.0115329	2	2
GGTT	GTTT	GCTT	0.0791775	2	2
GCAT	GCCT	GCTT	0.764402	3	3
GCAT	GCGT	GCTT	0.00255901	3	3
GCCT	GCGT	GCTT	0.00159178	3	3
CATG	CCTG	CTTG	0.750293	2	2
CATG	CGTG	CTTG	0.652769	2	2
CCTG	CGTG	CTTG	0.492146	2	2
CTAG	CTCG	CTTG	0.203214	3	3
CTAG	CTGG	CTTG	0.614795	3	3
CTCG	CTGG	CTTG	0.0884098	3	3
AACT	ACCT	AGCT	0.114066	2	2
AACT	ATCT	AGCT	0.227598	2	2
ACCT	ATCT	AGCT	0.292516	2	2
AGAT	AGGT	AGCT	0.0158267	3	3
AGAT	AGTT	AGCT	0.0876517	3	3
AGGT	AGTT	AGCT	0.0998702	3	3

## Sheet: 6mer
start1	start2	mid	p	changePos Start1	changePos Start2
AGACTG	AGGCTG	AGCCTG	0.135335	3	3
AGACTG	AGTCTG	AGCCTG	0.401736	3	3
AGGCTG	AGTCTG	AGCCTG	0.87611	3	3
AGCATG	AGCGTG	AGCCTG	0.367879	4	4
AGCATG	AGCTTG	AGCCTG	0.416862	4	4
AGCGTG	AGCTTG	AGCCTG	0.585832	4	4
CGACTT	CGGCTT	CGCCTT	0.586646	3	3
CGACTT	CGTCTT	CGCCTT	0.586646	3	3
CGGCTT	CGTCTT	CGCCTT	1	3	3
CGCATT	CGCGTT	CGCCTT	NA	4	4
CGCATT	CGCTTT	CGCCTT	NA	4	4
CGCGTT	CGCTTT	CGCCTT	NA	4	4
GGAGAC	GGGGAC	GGCGAC	1	3	3
GGAGAC	GGTGAC	GGCGAC	0.566028	3	3
GGGGAC	GGTGAC	GGCGAC	0.692419	3	3
GGCAAC	GGCCAC	GGCGAC	0.491709	4	4
GGCAAC	GGCTAC	GGCGAC	0.895145	4	4
GGCCAC	GGCTAC	GGCGAC	NA	4	4
TGAGAA	TGGGAA	TGCGAA	0.325992	3	3
TGAGAA	TGTGAA	TGCGAA	0.60126	3	3
TGGGAA	TGTGAA	TGCGAA	0.569076	3	3
TGCAAA	TGCCAA	TGCGAA	0.413132	4	4
TGCAAA	TGCTAA	TGCGAA	0.64498	4	4
TGCCAA	TGCTAA	TGCGAA	0.657013	4	4
TTAAAA	TTCAAA	TTTAAA	4.89705e-86	3	3
TTAAAA	TTGAAA	TTTAAA	7.98839e-48	3	3
TTCAAA	TTGAAA	TTTAAA	0.690124	3	3
TTTCAA	TTTGAA	TTTAAA	0.024306	4	4
TTTCAA	TTTTAA	TTTAAA	5.55803e-13	4	4
TTTGAA	TTTTAA	TTTAAA	1.03851e-121	4	4
AGCTTA	AGGTTA	AGATTA	0.169013	3	3
AGCTTA	AGTTTA	AGATTA	0.367879	3	3
AGGTTA	AGTTTA	AGATTA	1	3	3
AGAATA	AGACTA	AGATTA	1	4	4
AGAATA	AGAGTA	AGATTA	0.135335	4	4
AGACTA	AGAGTA	AGATTA	1	4	4
GGCTTT	GGGTTT	GGATTT	0.502563	3	3
GGCTTT	GGTTTT	GGATTT	0.0541138	3	3
GGGTTT	GGTTTT	GGATTT	0.0816302	3	3
GGAATT	GGACTT	GGATTT	0.126297	4	4
GGAATT	GGAGTT	GGATTT	0.700863	4	4
GGACTT	GGAGTT	GGATTT	0.128996	4	4
TCACGC	TCCCGC	TCGCGC	1	3	3
TCACGC	TCTCGC	TCGCGC	NA	3	3
TCCCGC	TCTCGC	TCGCGC	NA	3	3
TCGGGC	TCGTGC	TCGCGC	NA	4	4
CCACGG	CCCCGG	CCGCGG	0.811523	3	3
CCACGG	CCTCGG	CCGCGG	0.869945	3	3
CCCCGG	CCTCGG	CCGCGG	NA	3	3
CCGAGG	CCGGGG	CCGCGG	0.909291	4	4
CCGAGG	CCGTGG	CCGCGG	0.804475	4	4
CCGGGG	CCGTGG	CCGCGG	0.00242733	4	4
CGAGCG	CGGGCG	CGCGCG	NA	3	3
CGAGCG	CGTGCG	CGCGCG	NA	3	3
CGGGCG	CGTGCG	CGCGCG	NA	3	3
CGCACG	CGCCCG	CGCGCG	0.339039	4	4
CGCACG	CGCTCG	CGCGCG	NA	4	4
CGCCCG	CGCTCG	CGCGCG	NA	4	4
CGAGCC	CGGGCC	CGCGCC	0.157135	3	3
CGAGCC	CGTGCC	CGCGCC	0.0419805	3	3
CGGGCC	CGTGCC	CGCGCC	0.693659	3	3
CGCACC	CGCCCC	CGCGCC	0.00543119	4	4
CGCACC	CGCTCC	CGCGCC	0.255452	4	4
CGCCCC	CGCTCC	CGCGCC	1	4	4
TGAGGG	TGGGGG	TGCGGG	0.0719945	3	3
TGAGGG	TGTGGG	TGCGGG	0.34009	3	3
TGGGGG	TGTGGG	TGCGGG	0.00971123	3	3
TGCAGG	TGCCGG	TGCGGG	0.753156	4	4
TGCAGG	TGCTGG	TGCGGG	0.883089	4	4
TGCCGG	TGCTGG	TGCGGG	0.699709	4	4
AGAGGG	AGGGGG	AGCGGG	0.00358474	3	3
AGAGGG	AGTGGG	AGCGGG	0.246893	3	3
AGGGGG	AGTGGG	AGCGGG	2.42755e-07	3	3
AGCAGG	AGCCGG	AGCGGG	0.826202	4	4
AGCAGG	AGCTGG	AGCGGG	9.81423e-09	4	4
AGCCGG	AGCTGG	AGCGGG	0.173745	4	4
TTAGGA	TTGGGA	TTCGGA	1	3	3
TTAGGA	TTTGGA	TTCGGA	0.873361	3	3
TTGGGA	TTTGGA	TTCGGA	0.165649	3	3
TTCAGA	TTCCGA	TTCGGA	0.970454	4	4
TTCAGA	TTCTGA	TTCGGA	0.4746	4	4
TTCCGA	TTCTGA	TTCGGA	NA	4	4
TTAGGG	TTGGGG	TTCGGG	0.896804	3	3
TTAGGG	TTTGGG	TTCGGG	0.984019	3	3
TTGGGG	TTTGGG	TTCGGG	0.600203	3	3
TTCAGG	TTCCGG	TTCGGG	0.124053	4	4
TTCAGG	TTCTGG	TTCGGG	0.684912	4	4
TTCCGG	TTCTGG	TTCGGG	0.404347	4	4
CCACGT	CCTCGT	CCGCGT	NA	3	3
CCGAGT	CCGGGT	CCGCGT	NA	4	4
CCGAGT	CCGTGT	CCGCGT	1	4	4
CCGGGT	CCGTGT	CCGCGT	1	4	4
ACACGG	ACCCGG	ACGCGG	0.65124	3	3
ACACGG	ACTCGG	ACGCGG	0.802449	3	3
ACCCGG	ACTCGG	ACGCGG	0.891162	3	3
ACGAGG	ACGGGG	ACGCGG	0.359462	4	4
ACGAGG	ACGTGG	ACGCGG	0.0106833	4	4
ACGGGG	ACGTGG	ACGCGG	7.87816e-06	4	4
GGAGTG	GGGGTG	GGCGTG	0.543044	3	3
GGAGTG	GGTGTG	GGCGTG	0.74906	3	3
GGGGTG	GGTGTG	GGCGTG	0.0023857	3	3
GGCATG	GGCCTG	GGCGTG	0.580204	4	4
GGCATG	GGCTTG	GGCGTG	0.791719	4	4
GGCCTG	GGCTTG	GGCGTG	1	4	4
TGAGTT	TGGGTT	TGCGTT	0.118974	3	3
TGAGTT	TGTGTT	TGCGTT	0.691423	3	3
TGGGTT	TGTGTT	TGCGTT	0.00742161	3	3
TGCATT	TGCCTT	TGCGTT	0.899618	4	4
TGCATT	TGCTTT	TGCGTT	0.364999	4	4
TGCCTT	TGCTTT	TGCGTT	0.27598	4	4
GAAGTG	GAGGTG	GACGTG	0.656146	3	3
GAAGTG	GATGTG	GACGTG	0.583749	3	3
GAGGTG	GATGTG	GACGTG	0.0836168	3	3
GACATG	GACCTG	GACGTG	0.362666	4	4
GACATG	GACTTG	GACGTG	0.765074	4	4
GACCTG	GACTTG	GACGTG	1	4	4
GAAGTT	GAGGTT	GACGTT	0.110022	3	3
GAAGTT	GATGTT	GACGTT	0.366733	3	3
GAGGTT	GATGTT	GACGTT	0.0236489	3	3
GACATT	GACCTT	GACGTT	0.897458	4	4
GACATT	GACTTT	GACGTT	0.327215	4	4
GACCTT	GACTTT	GACGTT	0.40685	4	4
CGAGGC	CGGGGC	CGCGGC	NA	3	3
CGAGGC	CGTGGC	CGCGGC	0.703868	3	3
CGGGGC	CGTGGC	CGCGGC	0.679677	3	3
CGCAGC	CGCCGC	CGCGGC	0.202816	4	4
CGCAGC	CGCTGC	CGCGGC	0.11302	4	4
CGCCGC	CGCTGC	CGCGGC	0.0791423	4	4
CGAGGG	CGGGGG	CGCGGG	1	3	3
CGAGGG	CGTGGG	CGCGGG	0.552602	3	3
CGGGGG	CGTGGG	CGCGGG	0.385215	3	3
CGCAGG	CGCCGG	CGCGGG	0.384602	4	4
CGCAGG	CGCTGG	CGCGGG	0.126223	4	4
CGCCGG	CGCTGG	CGCGGG	0.908597	4	4
GTATCT	GTCTCT	GTTTCT	NA	3	3
GTATCT	GTGTCT	GTTTCT	NA	3	3
GTCTCT	GTGTCT	GTTTCT	1	3	3
GTTACT	GTTCCT	GTTTCT	1	4	4
GTTACT	GTTGCT	GTTTCT	1	4	4
GTTCCT	GTTGCT	GTTTCT	0.139631	4	4
CTATCC	CTCTCC	CTTTCC	0.872158	3	3
CTATCC	CTGTCC	CTTTCC	1	3	3
CTCTCC	CTGTCC	CTTTCC	0.73376	3	3
CTTACC	CTTCCC	CTTTCC	0.344154	4	4
CTTACC	CTTGCC	CTTTCC	0.00408677	4	4
CTTCCC	CTTGCC	CTTTCC	0.0377791	4	4
GTAGGA	GTGGGA	GTCGGA	0.441606	3	3
GTAGGA	GTTGGA	GTCGGA	0.0565778	3	3
GTGGGA	GTTGGA	GTCGGA	0.662289	3	3
GTCAGA	GTCCGA	GTCGGA	0.0252429	4	4
GTCAGA	GTCTGA	GTCGGA	0.418127	4	4
GTCCGA	GTCTGA	GTCGGA	1	4	4
GTAGGG	GTGGGG	GTCGGG	0.879155	3	3
GTAGGG	GTTGGG	GTCGGG	0.661953	3	3
GTGGGG	GTTGGG	GTCGGG	0.527473	3	3
GTCAGG	GTCCGG	GTCGGG	0.00236665	4	4
GTCAGG	GTCTGG	GTCGGG	0.100799	4	4
GTCCGG	GTCTGG	GTCGGG	1.7578e-05	4	4
ATAGGC	ATGGGC	ATCGGC	0.465969	3	3
ATAGGC	ATTGGC	ATCGGC	0.767432	3	3
ATGGGC	ATTGGC	ATCGGC	0.297876	3	3
ATCAGC	ATCCGC	ATCGGC	0.953777	4	4
ATCAGC	ATCTGC	ATCGGC	0.654998	4	4
ATCCGC	ATCTGC	ATCGGC	NA	4	4
CGAGAG	CGGGAG	CGCGAG	0.374609	3	3
CGAGAG	CGTGAG	CGCGAG	0.200484	3	3
CGGGAG	CGTGAG	CGCGAG	5.1252e-05	3	3
CGCAAG	CGCCAG	CGCGAG	0.236041	4	4
CGCAAG	CGCTAG	CGCGAG	0.780244	4	4
CGCCAG	CGCTAG	CGCGAG	NA	4	4
GGAGAA	GGGGAA	GGCGAA	0.0795107	3	3
GGAGAA	GGTGAA	GGCGAA	0.59446	3	3
GGGGAA	GGTGAA	GGCGAA	0.000665829	3	3
GGCAAA	GGCCAA	GGCGAA	0.440045	4	4
GGCAAA	GGCTAA	GGCGAA	0.191454	4	4
GGCCAA	GGCTAA	GGCGAA	0.466597	4	4
CCACTG	CCCCTG	CCGCTG	0.614938	3	3
CCGATG	CCGGTG	CCGCTG	NA	4	4
CCGATG	CCGTTG	CCGCTG	NA	4	4
CCGGTG	CCGTTG	CCGCTG	1	4	4
TCACTT	TCCCTT	TCGCTT	0.613314	3	3
TCACTT	TCTCTT	TCGCTT	0.934786	3	3
TCCCTT	TCTCTT	TCGCTT	0.909999	3	3
TCGATT	TCGGTT	TCGCTT	1	4	4
TCGATT	TCGTTT	TCGCTT	0.734695	4	4
TCGGTT	TCGTTT	TCGCTT	0.795738	4	4
GCAATG	GCTATG	GCCATG	NA	3	3
GCCCTG	GCCGTG	GCCATG	0.0269734	4	4
GCCCTG	GCCTTG	GCCATG	1	4	4
GCCGTG	GCCTTG	GCCATG	0.887713	4	4
TCAATT	TCGATT	TCCATT	0.709461	3	3
TCAATT	TCTATT	TCCATT	0.419148	3	3
TCGATT	TCTATT	TCCATT	0.465834	3	3
TCCCTT	TCCGTT	TCCATT	0.0131946	4	4
TCCCTT	TCCTTT	TCCATT	0.464836	4	4
TCCGTT	TCCTTT	TCCATT	0.11114	4	4
CCAGAC	CCCGAC	CCTGAC	1	3	3
CCAGAC	CCGGAC	CCTGAC	NA	3	3
CCCGAC	CCGGAC	CCTGAC	NA	3	3
CCTAAC	CCTCAC	CCTGAC	NA	4	4
TCAGAA	TCCGAA	TCTGAA	0.91336	3	3
TCAGAA	TCGGAA	TCTGAA	0.441114	3	3
TCCGAA	TCGGAA	TCTGAA	0.185043	3	3
TCTAAA	TCTCAA	TCTGAA	0.677321	4	4
TCTAAA	TCTTAA	TCTGAA	0.634643	4	4
TCTCAA	TCTTAA	TCTGAA	0.687289	4	4
CCACCT	CCGCCT	CCCCCT	0.745405	3	3
CCACCT	CCTCCT	CCCCCT	0.860513	3	3
CCGCCT	CCTCCT	CCCCCT	0.790946	3	3
CCCACT	CCCGCT	CCCCCT	0.472367	4	4
CCCACT	CCCTCT	CCCCCT	0.190931	4	4
CCCGCT	CCCTCT	CCCCCT	0.514158	4	4
CCACCC	CCGCCC	CCCCCC	0.0125195	3	3
CCACCC	CCTCCC	CCCCCC	0.135392	3	3
CCGCCC	CCTCCC	CCCCCC	0.160251	3	3
CCCACC	CCCGCC	CCCCCC	0.844978	4	4
CCCACC	CCCTCC	CCCCCC	0.455276	4	4
CCCGCC	CCCTCC	CCCCCC	0.527172	4	4
AAAGTG	AAGGTG	AACGTG	0.43953	3	3
AAAGTG	AATGTG	AACGTG	0.405708	3	3
AAGGTG	AATGTG	AACGTG	0.591994	3	3
AACATG	AACCTG	AACGTG	0.664684	4	4
AACATG	AACTTG	AACGTG	0.423855	4	4
AACCTG	AACTTG	AACGTG	1	4	4
GGACGG	GGCCGG	GGGCGG	0.375998	3	3
GGACGG	GGTCGG	GGGCGG	0.637434	3	3
GGCCGG	GGTCGG	GGGCGG	0.880933	3	3
GGGAGG	GGGGGG	GGGCGG	0.696746	4	4
GGGAGG	GGGTGG	GGGCGG	0.628061	4	4
GGGGGG	GGGTGG	GGGCGG	0.855684	4	4
GCCCGC	GCGCGC	GCACGC	0.241567	3	3
GCCCGC	GCTCGC	GCACGC	1	3	3
GCGCGC	GCTCGC	GCACGC	NA	3	3
GCAGGC	GCATGC	GCACGC	0.505985	4	4
ACCCGG	ACGCGG	ACACGG	0.00590062	3	3
ACCCGG	ACTCGG	ACACGG	0.808543	3	3
ACGCGG	ACTCGG	ACACGG	0.347839	3	3
ACAAGG	ACAGGG	ACACGG	0.434598	4	4
ACAAGG	ACATGG	ACACGG	0.139164	4	4
ACAGGG	ACATGG	ACACGG	0.000857146	4	4
GCATGG	GCCTGG	GCGTGG	0.609426	3	3
GCATGG	GCTTGG	GCGTGG	0.980205	3	3
GCCTGG	GCTTGG	GCGTGG	0.632337	3	3
GCGAGG	GCGCGG	GCGTGG	5.44197e-07	4	4
GCGAGG	GCGGGG	GCGTGG	0.00676975	4	4
GCGCGG	GCGGGG	GCGTGG	0.394196	4	4
GGAGGG	GGGGGG	GGCGGG	0.196653	3	3
GGAGGG	GGTGGG	GGCGGG	0.515234	3	3
GGGGGG	GGTGGG	GGCGGG	0.100573	3	3
GGCAGG	GGCCGG	GGCGGG	0.681215	4	4
GGCAGG	GGCTGG	GGCGGG	6.8304e-05	4	4
GGCCGG	GGCTGG	GGCGGG	0.066209	4	4
GCAAGA	GCTAGA	GCCAGA	NA	3	3
GCCCGA	GCCGGA	GCCAGA	NA	4	4
CCAAGG	CCGAGG	CCCAGG	1	3	3
CCAAGG	CCTAGG	CCCAGG	0.201897	3	3
CCGAGG	CCTAGG	CCCAGG	0.784723	3	3
CCCCGG	CCCGGG	CCCAGG	0.749326	4	4
CCCCGG	CCCTGG	CCCAGG	0.263597	4	4
CCCGGG	CCCTGG	CCCAGG	0.081874	4	4
CGAGGT	CGGGGT	CGCGGT	0.391606	3	3
CGAGGT	CGTGGT	CGCGGT	0.558004	3	3
CGGGGT	CGTGGT	CGCGGT	0.798342	3	3
CGCAGT	CGCCGT	CGCGGT	0.885696	4	4
CGCAGT	CGCTGT	CGCGGT	0.21549	4	4
CGCCGT	CGCTGT	CGCGGT	1	4	4
GCAGGT	GCGGGT	GCCGGT	0.983357	3	3
GCAGGT	GCTGGT	GCCGGT	0.892549	3	3
GCGGGT	GCTGGT	GCCGGT	0.780102	3	3
GCCAGT	GCCCGT	GCCGGT	0.835741	4	4
GCCAGT	GCCTGT	GCCGGT	0.835741	4	4
GCCCGT	GCCTGT	GCCGGT	NA	4	4
GCAGGG	GCGGGG	GCCGGG	0.877546	3	3
GCAGGG	GCTGGG	GCCGGG	0.536758	3	3
GCGGGG	GCTGGG	GCCGGG	0.637154	3	3
GCCAGG	GCCCGG	GCCGGG	0.0403805	4	4
GCCAGG	GCCTGG	GCCGGG	0.457569	4	4
GCCCGG	GCCTGG	GCCGGG	0.522684	4	4
TGAGCC	TGGGCC	TGCGCC	0.546703	3	3
TGAGCC	TGTGCC	TGCGCC	0.238716	3	3
TGGGCC	TGTGCC	TGCGCC	0.0334442	3	3
TGCACC	TGCCCC	TGCGCC	0.826575	4	4
TGCACC	TGCTCC	TGCGCC	0.228587	4	4
TGCCCC	TGCTCC	TGCGCC	0.445507	4	4
GCAGCC	GCGGCC	GCCGCC	0.0121081	3	3
GCAGCC	GCTGCC	GCCGCC	5.54843e-06	3	3
GCGGCC	GCTGCC	GCCGCC	0.151931	3	3
GCCACC	GCCCCC	GCCGCC	0.0188029	4	4
GCCACC	GCCTCC	GCCGCC	0.730874	4	4
GCCCCC	GCCTCC	GCCGCC	0.152176	4	4
CCAGCC	CCGGCC	CCCGCC	0.876773	3	3
CCAGCC	CCTGCC	CCCGCC	0.000132203	3	3
CCGGCC	CCTGCC	CCCGCC	0.144751	3	3
CCCACC	CCCCCC	CCCGCC	0.173151	4	4
CCCACC	CCCTCC	CCCGCC	0.359985	4	4
CCCCCC	CCCTCC	CCCGCC	0.351508	4	4
GCTATC	GCTCTC	GCTGTC	0.0497871	4	4
GCTATC	GCTTTC	GCTGTC	0.759463	4	4
GCTCTC	GCTTTC	GCTGTC	0.317311	4	4
CCAGTT	CCCGTT	CCTGTT	0.107235	3	3
CCAGTT	CCGGTT	CCTGTT	0.75484	3	3
CCCGTT	CCGGTT	CCTGTT	0.424885	3	3
CCTATT	CCTCTT	CCTGTT	0.575727	4	4
CCTATT	CCTTTT	CCTGTT	0.184147	4	4
CCTCTT	CCTTTT	CCTGTT	0.529084	4	4
TTATTT	TTCTTT	TTGTTT	0.102208	3	3
TTATTT	TTTTTT	TTGTTT	2.42435e-08	3	3
TTCTTT	TTTTTT	TTGTTT	5.6429e-05	3	3
TTGATT	TTGCTT	TTGTTT	0.300793	4	4
TTGATT	TTGGTT	TTGTTT	0.578469	4	4
TTGCTT	TTGGTT	TTGTTT	0.0321482	4	4
CTATTT	CTCTTT	CTGTTT	0.700959	3	3
CTATTT	CTTTTT	CTGTTT	0.454035	3	3
CTCTTT	CTTTTT	CTGTTT	0.383199	3	3
CTGATT	CTGCTT	CTGTTT	0.52108	4	4
CTGATT	CTGGTT	CTGTTT	0.975135	4	4
CTGCTT	CTGGTT	CTGTTT	0.704431	4	4
TAAGAT	TAGGAT	TACGAT	0.643975	3	3
TAAGAT	TATGAT	TACGAT	0.613564	3	3
TAGGAT	TATGAT	TACGAT	0.985154	3	3
TACAAT	TACCAT	TACGAT	0.00909331	4	4
TACAAT	TACTAT	TACGAT	0.149395	4	4
TACCAT	TACTAT	TACGAT	0.492709	4	4
GAAGAA	GAGGAA	GACGAA	0.3621	3	3
GAAGAA	GATGAA	GACGAA	0.714075	3	3
GAGGAA	GATGAA	GACGAA	0.145289	3	3
GACAAA	GACCAA	GACGAA	0.381005	4	4
GACAAA	GACTAA	GACGAA	0.34022	4	4
GACCAA	GACTAA	GACGAA	0.2348	4	4
CCAGCG	CCGGCG	CCCGCG	1	3	3
CCAGCG	CCTGCG	CCCGCG	0.944888	3	3
CCGGCG	CCTGCG	CCCGCG	0.110352	3	3
CCCACG	CCCCCG	CCCGCG	0.966362	4	4
CCCACG	CCCTCG	CCCGCG	0.843218	4	4
CCCCCG	CCCTCG	CCCGCG	NA	4	4
TCAGCC	TCGGCC	TCCGCC	0.497338	3	3
TCAGCC	TCTGCC	TCCGCC	0.528884	3	3
TCGGCC	TCTGCC	TCCGCC	0.699743	3	3
TCCACC	TCCCCC	TCCGCC	0.931476	4	4
TCCACC	TCCTCC	TCCGCC	0.00146632	4	4
TCCCCC	TCCTCC	TCCGCC	0.0879841	4	4
CGAGCA	CGGGCA	CGCGCA	1	3	3
CGAGCA	CGTGCA	CGCGCA	0.853308	3	3
CGGGCA	CGTGCA	CGCGCA	0.564181	3	3
CGCACA	CGCCCA	CGCGCA	0.767613	4	4
CGCACA	CGCTCA	CGCGCA	0.670702	4	4
CGCCCA	CGCTCA	CGCGCA	1	4	4
CGCGTG	CGGGTG	CGAGTG	NA	3	3
CGCGTG	CGTGTG	CGAGTG	NA	3	3
CGGGTG	CGTGTG	CGAGTG	NA	3	3
AGCGTT	AGGGTT	AGAGTT	0.045037	3	3
AGCGTT	AGTGTT	AGAGTT	0.0867743	3	3
AGGGTT	AGTGTT	AGAGTT	0.893242	3	3
AGAATT	AGACTT	AGAGTT	0.0655833	4	4
AGAATT	AGATTT	AGAGTT	0.497664	4	4
AGACTT	AGATTT	AGAGTT	0.350772	4	4
TGAGCG	TGGGCG	TGCGCG	NA	3	3
TGAGCG	TGTGCG	TGCGCG	1	3	3
TGGGCG	TGTGCG	TGCGCG	1	3	3
GGAGCC	GGGGCC	GGCGCC	0.645909	3	3
GGAGCC	GGTGCC	GGCGCC	0.213478	3	3
GGGGCC	GGTGCC	GGCGCC	0.580325	3	3
GGCACC	GGCCCC	GGCGCC	0.597839	4	4
GGCACC	GGCTCC	GGCGCC	0.866416	4	4
GGCCCC	GGCTCC	GGCGCC	0.499241	4	4
GCACGG	GCCCGG	GCGCGG	0.198177	3	3
GCACGG	GCTCGG	GCGCGG	0.773368	3	3
GCCCGG	GCTCGG	GCGCGG	0.923725	3	3
GCGAGG	GCGGGG	GCGCGG	0.944056	4	4
GCGAGG	GCGTGG	GCGCGG	0.0200409	4	4
GCGGGG	GCGTGG	GCGCGG	0.449317	4	4
GAATGG	GAGTGG	GACTGG	0.164383	3	3
GAATGG	GATTGG	GACTGG	0.0021333	3	3
GAGTGG	GATTGG	GACTGG	0.489542	3	3
GACAGG	GACCGG	GACTGG	0.554938	4	4
GACAGG	GACGGG	GACTGG	1	4	4
GACCGG	GACGGG	GACTGG	0.748021	4	4
CAATGG	CAGTGG	CACTGG	0.322572	3	3
CAATGG	CATTGG	CACTGG	0.553661	3	3
CAGTGG	CATTGG	CACTGG	0.191113	3	3
CACAGG	CACCGG	CACTGG	0.508391	4	4
CACAGG	CACGGG	CACTGG	0.13354	4	4
CACCGG	CACGGG	CACTGG	0.25124	4	4
CCAGTG	CCGGTG	CCCGTG	0.471589	3	3
CCAGTG	CCTGTG	CCCGTG	0.667291	3	3
CCGGTG	CCTGTG	CCCGTG	0.642106	3	3
CCCATG	CCCCTG	CCCGTG	0.632097	4	4
CCCATG	CCCTTG	CCCGTG	0.858459	4	4
CCCCTG	CCCTTG	CCCGTG	1	4	4
ACAGTT	ACGGTT	ACCGTT	0.687921	3	3
ACAGTT	ACTGTT	ACCGTT	0.57476	3	3
ACGGTT	ACTGTT	ACCGTT	0.292688	3	3
ACCATT	ACCCTT	ACCGTT	0.0935794	4	4
ACCATT	ACCTTT	ACCGTT	0.0119653	4	4
ACCCTT	ACCTTT	ACCGTT	0.669725	4	4
GGAATC	GGTATC	GGCATC	0.569783	3	3
GGCCTC	GGCGTC	GGCATC	0.81363	4	4
GGAATT	GGGATT	GGCATT	0.162321	3	3
GGAATT	GGTATT	GGCATT	0.308514	3	3
GGGATT	GGTATT	GGCATT	0.230693	3	3
GGCCTT	GGCGTT	GGCATT	0.818794	4	4
GGCCTT	GGCTTT	GGCATT	0.387548	4	4
GGCGTT	GGCTTT	GGCATT	0.220458	4	4
CAACAC	CACCAC	CATCAC	0.42035	3	3
CAACAC	CAGCAC	CATCAC	NA	3	3
CACCAC	CAGCAC	CATCAC	0.117319	3	3
CATAAC	CATTAC	CATCAC	1	4	4
CAACAA	CACCAA	CATCAA	0.973918	3	3
CAACAA	CAGCAA	CATCAA	0.752424	3	3
CACCAA	CAGCAA	CATCAA	0.614547	3	3
CATAAA	CATGAA	CATCAA	0.0461977	4	4
CATAAA	CATTAA	CATCAA	0.201897	4	4
CATGAA	CATTAA	CATCAA	0.0867743	4	4
CCCCGG	CCGCGG	CCACGG	0.371574	3	3
CCCCGG	CCTCGG	CCACGG	0.561624	3	3
CCGCGG	CCTCGG	CCACGG	0.716708	3	3
CCAAGG	CCAGGG	CCACGG	0.295599	4	4
CCAAGG	CCATGG	CCACGG	0.842735	4	4
CCAGGG	CCATGG	CCACGG	0.33517	4	4
TACGGT	TAGGGT	TAAGGT	1	3	3
TACGGT	TATGGT	TAAGGT	1	3	3
TAGGGT	TATGGT	TAAGGT	0.962109	3	3
TAAAGT	TAACGT	TAAGGT	0.00673795	4	4
TAAGAG	TAGGAG	TACGAG	1	3	3
TAAGAG	TATGAG	TACGAG	0.366267	3	3
TAGGAG	TATGAG	TACGAG	0.0544133	3	3
TACAAG	TACCAG	TACGAG	0.427415	4	4
TACAAG	TACTAG	TACGAG	0.654609	4	4
TACCAG	TACTAG	TACGAG	0.174504	4	4
AAAGAA	AAGGAA	AACGAA	0.347455	3	3
AAAGAA	AATGAA	AACGAA	0.0257627	3	3
AAGGAA	AATGAA	AACGAA	0.250983	3	3
AACAAA	AACCAA	AACGAA	0.668615	4	4
AACAAA	AACTAA	AACGAA	0.725459	4	4
AACCAA	AACTAA	AACGAA	0.452096	4	4
ACAGCC	ACGGCC	ACCGCC	0.542292	3	3
ACAGCC	ACTGCC	ACCGCC	0.000547547	3	3
ACGGCC	ACTGCC	ACCGCC	0.0919972	3	3
ACCACC	ACCCCC	ACCGCC	0.0157608	4	4
ACCACC	ACCTCC	ACCGCC	0.298046	4	4
ACCCCC	ACCTCC	ACCGCC	0.381271	4	4
ATGGCG	ATTGCG	ATCGCG	NA	3	3
ATCACG	ATCCCG	ATCGCG	NA	4	4
ATCACG	ATCTCG	ATCGCG	0.599275	4	4
ATCCCG	ATCTCG	ATCGCG	NA	4	4
ATAGCC	ATGGCC	ATCGCC	0.273989	3	3
ATAGCC	ATTGCC	ATCGCC	0.152089	3	3
ATGGCC	ATTGCC	ATCGCC	0.800514	3	3
ATCACC	ATCCCC	ATCGCC	0.770459	4	4
ATCACC	ATCTCC	ATCGCC	0.0655428	4	4
ATCCCC	ATCTCC	ATCGCC	0.0557257	4	4
ACCTGG	ACGTGG	ACATGG	0.768617	3	3
ACCTGG	ACTTGG	ACATGG	0.657323	3	3
ACGTGG	ACTTGG	ACATGG	0.646835	3	3
ACAAGG	ACACGG	ACATGG	0.0080707	4	4
ACAAGG	ACAGGG	ACATGG	0.169013	4	4
ACACGG	ACAGGG	ACATGG	0.697378	4	4
GCCTGG	GCGTGG	GCATGG	0.356804	3	3
GCCTGG	GCTTGG	GCATGG	0.303434	3	3
GCGTGG	GCTTGG	GCATGG	0.613764	3	3
GCAAGG	GCACGG	GCATGG	0.696598	4	4
GCAAGG	GCAGGG	GCATGG	0.661993	4	4
GCACGG	GCAGGG	GCATGG	0.25043	4	4
GCATAT	GCCTAT	GCGTAT	NA	3	3
GCATAT	GCTTAT	GCGTAT	0.0946904	3	3
GCCTAT	GCTTAT	GCGTAT	NA	3	3
GCGAAT	GCGCAT	GCGTAT	1	4	4
GCGAAT	GCGGAT	GCGTAT	1	4	4
GCGCAT	GCGGAT	GCGTAT	0.169013	4	4
GCATAA	GCCTAA	GCGTAA	0.698866	3	3
GCATAA	GCTTAA	GCGTAA	0.199507	3	3
GCCTAA	GCTTAA	GCGTAA	0.169013	3	3
GCGAAA	GCGCAA	GCGTAA	0.705705	4	4
GCGAAA	GCGGAA	GCGTAA	1	4	4
GCGCAA	GCGGAA	GCGTAA	0.50089	4	4
ACAGCA	ACGGCA	ACCGCA	0.939674	3	3
ACAGCA	ACTGCA	ACCGCA	0.0278052	3	3
ACGGCA	ACTGCA	ACCGCA	0.924988	3	3
ACCACA	ACCCCA	ACCGCA	0.25188	4	4
ACCACA	ACCTCA	ACCGCA	0.76616	4	4
ACCCCA	ACCTCA	ACCGCA	0.571012	4	4
GGAAAG	GGCAAG	GGGAAG	NA	3	3
GGAAAG	GGTAAG	GGGAAG	0.504985	3	3
GGCAAG	GGTAAG	GGGAAG	NA	3	3
GGGCAG	GGGGAG	GGGAAG	0.621145	4	4
GGGCAG	GGGTAG	GGGAAG	NA	4	4
GGGGAG	GGGTAG	GGGAAG	NA	4	4
AGAAAA	AGCAAA	AGGAAA	0.202503	3	3
AGAAAA	AGTAAA	AGGAAA	0.00127658	3	3
AGCAAA	AGTAAA	AGGAAA	0.199888	3	3
AGGCAA	AGGGAA	AGGAAA	0.229798	4	4
AGGCAA	AGGTAA	AGGAAA	0.825411	4	4
AGGGAA	AGGTAA	AGGAAA	0.960206	4	4
TGATCT	TGCTCT	TGGTCT	NA	3	3
TGATCT	TGTTCT	TGGTCT	0.401736	3	3
TGCTCT	TGTTCT	TGGTCT	1	3	3
TGGACT	TGGCCT	TGGTCT	0.555181	4	4
TGGACT	TGGGCT	TGGTCT	0.894757	4	4
TGGCCT	TGGGCT	TGGTCT	0.267488	4	4
GGATCC	GGCTCC	GGGTCC	0.585251	3	3
GGATCC	GGTTCC	GGGTCC	0.731616	3	3
GGCTCC	GGTTCC	GGGTCC	1	3	3
GGGACC	GGGCCC	GGGTCC	0.342063	4	4
GGGACC	GGGGCC	GGGTCC	0.442053	4	4
GGGCCC	GGGGCC	GGGTCC	0.690188	4	4
AAAGGT	AAGGGT	AACGGT	0.133044	3	3
AAAGGT	AATGGT	AACGGT	0.000716599	3	3
AAGGGT	AATGGT	AACGGT	0.652441	3	3
AACAGT	AACCGT	AACGGT	0.138545	4	4
AACAGT	AACTGT	AACGGT	0.608224	4	4
AACCGT	AACTGT	AACGGT	0.4514	4	4
CAAGGG	CAGGGG	CACGGG	0.863196	3	3
CAAGGG	CATGGG	CACGGG	0.97345	3	3
CAGGGG	CATGGG	CACGGG	0.674356	3	3
CACAGG	CACCGG	CACGGG	0.23261	4	4
CACAGG	CACTGG	CACGGG	0.378728	4	4
CACCGG	CACTGG	CACGGG	0.533624	4	4
GCCCCT	GCGCCT	GCACCT	0.398519	3	3
GCCCCT	GCTCCT	GCACCT	0.367879	3	3
GCGCCT	GCTCCT	GCACCT	0.830873	3	3
GCAACT	GCAGCT	GCACCT	0.819477	4	4
GCAACT	GCATCT	GCACCT	0.776814	4	4
GCAGCT	GCATCT	GCACCT	1	4	4
GCCCCC	GCGCCC	GCACCC	0.306237	3	3
GCCCCC	GCTCCC	GCACCC	0.114687	3	3
GCGCCC	GCTCCC	GCACCC	0.0258672	3	3
GCAACC	GCAGCC	GCACCC	0.0471901	4	4
GCAACC	GCATCC	GCACCC	0.371944	4	4
GCAGCC	GCATCC	GCACCC	0.054645	4	4
AGAGCC	AGGGCC	AGCGCC	0.245325	3	3
AGAGCC	AGTGCC	AGCGCC	0.00889675	3	3
AGGGCC	AGTGCC	AGCGCC	0.600702	3	3
AGCACC	AGCCCC	AGCGCC	0.83076	4	4
AGCACC	AGCTCC	AGCGCC	0.293815	4	4
AGCCCC	AGCTCC	AGCGCC	0.245328	4	4
CTAGCT	CTGGCT	CTCGCT	1	3	3
CTAGCT	CTTGCT	CTCGCT	0.863101	3	3
CTGGCT	CTTGCT	CTCGCT	0.470283	3	3
CTCACT	CTCCCT	CTCGCT	0.194594	4	4
CTCACT	CTCTCT	CTCGCT	0.712655	4	4
CTCCCT	CTCTCT	CTCGCT	0.213622	4	4
CTAGCC	CTGGCC	CTCGCC	0.764433	3	3
CTAGCC	CTTGCC	CTCGCC	0.688709	3	3
CTGGCC	CTTGCC	CTCGCC	0.982046	3	3
CTCACC	CTCCCC	CTCGCC	0.484018	4	4
CTCACC	CTCTCC	CTCGCC	0.978621	4	4
CTCCCC	CTCTCC	CTCGCC	0.472251	4	4
GGAGGA	GGGGGA	GGCGGA	NA	3	3
GGAGGA	GGTGGA	GGCGGA	0.789583	3	3
GGGGGA	GGTGGA	GGCGGA	0.674931	3	3
GGCAGA	GGCCGA	GGCGGA	0.0129828	4	4
GGCAGA	GGCTGA	GGCGGA	0.598802	4	4
GGCCGA	GGCTGA	GGCGGA	0.0992828	4	4
CGAGGA	CGGGGA	CGCGGA	0.773447	3	3
CGAGGA	CGTGGA	CGCGGA	0.00240975	3	3
CGGGGA	CGTGGA	CGCGGA	1	3	3
CGCAGA	CGCCGA	CGCGGA	0.740007	4	4
CGCAGA	CGCTGA	CGCGGA	0.428503	4	4
CGCCGA	CGCTGA	CGCGGA	NA	4	4
CTACCC	CTCCCC	CTGCCC	0.229909	3	3
CTACCC	CTTCCC	CTGCCC	0.519909	3	3
CTCCCC	CTTCCC	CTGCCC	1	3	3
CTGACC	CTGGCC	CTGCCC	0.0528567	4	4
CTGACC	CTGTCC	CTGCCC	0.039213	4	4
CTGGCC	CTGTCC	CTGCCC	0.377192	4	4
TTACCC	TTCCCC	TTGCCC	0.0980135	3	3
TTACCC	TTTCCC	TTGCCC	0.302673	3	3
TTCCCC	TTTCCC	TTGCCC	0.748515	3	3
TTGACC	TTGGCC	TTGCCC	0.434598	4	4
TTGACC	TTGTCC	TTGCCC	0.354181	4	4
TTGGCC	TTGTCC	TTGCCC	0.934209	4	4
TCCGAG	TCGGAG	TCAGAG	0.843325	3	3
TCCGAG	TCTGAG	TCAGAG	1	3	3
TCGGAG	TCTGAG	TCAGAG	1	3	3
TCAAAG	TCACAG	TCAGAG	0.776814	4	4
TCAAAG	TCATAG	TCAGAG	1	4	4
TCACAG	TCATAG	TCAGAG	NA	4	4
GCCGAA	GCGGAA	GCAGAA	0.698375	3	3
GCCGAA	GCTGAA	GCAGAA	0.812524	3	3
GCGGAA	GCTGAA	GCAGAA	0.452289	3	3
GCAAAA	GCACAA	GCAGAA	0.406204	4	4
GCAAAA	GCATAA	GCAGAA	1	4	4
GCACAA	GCATAA	GCAGAA	NA	4	4
GTATGT	GTGTGT	GTCTGT	0.22313	3	3
GTATGT	GTTTGT	GTCTGT	0.819477	3	3
GTGTGT	GTTTGT	GTCTGT	0.269146	3	3
GTCAGT	GTCCGT	GTCTGT	NA	4	4
GTCAGT	GTCGGT	GTCTGT	NA	4	4
GTCCGT	GTCGGT	GTCTGT	NA	4	4
CTATGG	CTGTGG	CTCTGG	0.705592	3	3
CTATGG	CTTTGG	CTCTGG	0.0869122	3	3
CTGTGG	CTTTGG	CTCTGG	0.108842	3	3
CTCAGG	CTCCGG	CTCTGG	0.204397	4	4
CTCAGG	CTCGGG	CTCTGG	0.277112	4	4
CTCCGG	CTCGGG	CTCTGG	0.730769	4	4
GTAGCT	GTGGCT	GTCGCT	0.863032	3	3
GTAGCT	GTTGCT	GTCGCT	0.840188	3	3
GTGGCT	GTTGCT	GTCGCT	0.0473562	3	3
GTCACT	GTCCCT	GTCGCT	0.745368	4	4
GTCACT	GTCTCT	GTCGCT	0.69282	4	4
GTCCCT	GTCTCT	GTCGCT	NA	4	4
CTACCC	CTGCCC	CTCCCC	0.300811	3	3
CTACCC	CTTCCC	CTCCCC	0.0221587	3	3
CTGCCC	CTTCCC	CTCCCC	0.19533	3	3
CTCACC	CTCGCC	CTCCCC	0.280117	4	4
CTCACC	CTCTCC	CTCCCC	0.194039	4	4
CTCGCC	CTCTCC	CTCCCC	0.539568	4	4
CTAGGT	CTCGGT	CTGGGT	1	3	3
CTAGGT	CTTGGT	CTGGGT	1	3	3
CTCGGT	CTTGGT	CTGGGT	NA	3	3
CTGAGT	CTGCGT	CTGGGT	0.0728722	4	4
CTGAGT	CTGTGT	CTGGGT	1	4	4
CTGCGT	CTGTGT	CTGGGT	1	4	4
GTAGGG	GTCGGG	GTGGGG	0.276965	3	3
GTAGGG	GTTGGG	GTGGGG	0.173592	3	3
GTCGGG	GTTGGG	GTGGGG	0.811936	3	3
GTGAGG	GTGCGG	GTGGGG	0.426348	4	4
GTGAGG	GTGTGG	GTGGGG	0.0912061	4	4
GTGCGG	GTGTGG	GTGGGG	0.470658	4	4
CCCGTG	CCGGTG	CCAGTG	0.0445514	3	3
CCCGTG	CCTGTG	CCAGTG	1	3	3
CCGGTG	CCTGTG	CCAGTG	0.434598	3	3
CCAATG	CCACTG	CCAGTG	0.819708	4	4
CCCGTT	CCGGTT	CCAGTT	0.139667	3	3
CCCGTT	CCTGTT	CCAGTT	0.243083	3	3
CCGGTT	CCTGTT	CCAGTT	0.688233	3	3
CCAATT	CCACTT	CCAGTT	0.376124	4	4
CCAATT	CCATTT	CCAGTT	0.940382	4	4
CCACTT	CCATTT	CCAGTT	0.522385	4	4
TGAGGC	TGGGGC	TGCGGC	0.90841	3	3
TGAGGC	TGTGGC	TGCGGC	0.45445	3	3
TGGGGC	TGTGGC	TGCGGC	0.771855	3	3
TGCAGC	TGCCGC	TGCGGC	0.88639	4	4
TGCAGC	TGCTGC	TGCGGC	0.854381	4	4
TGCCGC	TGCTGC	TGCGGC	0.849366	4	4
GAAGGA	GAGGGA	GACGGA	0.261859	3	3
GAAGGA	GATGGA	GACGGA	0.0403786	3	3
GAGGGA	GATGGA	GACGGA	0.595315	3	3
GACAGA	GACCGA	GACGGA	2.41782e-05	4	4
GACAGA	GACTGA	GACGGA	0.634979	4	4
GACCGA	GACTGA	GACGGA	0.103329	4	4
GAAGGG	GAGGGG	GACGGG	0.323037	3	3
GAAGGG	GATGGG	GACGGG	0.37355	3	3
GAGGGG	GATGGG	GACGGG	0.511596	3	3
GACAGG	GACCGG	GACGGG	0.0127575	4	4
GACAGG	GACTGG	GACGGG	0.150022	4	4
GACCGG	GACTGG	GACGGG	0.00583707	4	4
CAAGGT	CAGGGT	CACGGT	0.524331	3	3
CAAGGT	CATGGT	CACGGT	0.69395	3	3
CAGGGT	CATGGT	CACGGT	0.603211	3	3
CACAGT	CACCGT	CACGGT	0.782054	4	4
CACAGT	CACTGT	CACGGT	0.497102	4	4
CACCGT	CACTGT	CACGGT	1	4	4
GCCGTG	GCGGTG	GCAGTG	1	3	3
GCCGTG	GCTGTG	GCAGTG	1	3	3
GCGGTG	GCTGTG	GCAGTG	0.936408	3	3
GCAATG	GCACTG	GCAGTG	0.378027	4	4
GCAATG	GCATTG	GCAGTG	0.0183156	4	4
GCACTG	GCATTG	GCAGTG	0.391606	4	4
CGCCCT	CGGCCT	CGACCT	0.018968	3	3
CGCCCT	CGTCCT	CGACCT	0.0301974	3	3
CGGCCT	CGTCCT	CGACCT	0.863032	3	3
CGAACT	CGAGCT	CGACCT	NA	4	4
CGAACT	CGATCT	CGACCT	0.135335	4	4
CGAGCT	CGATCT	CGACCT	NA	4	4
TGCCCC	TGGCCC	TGACCC	0.432317	3	3
TGCCCC	TGTCCC	TGACCC	0.210069	3	3
TGGCCC	TGTCCC	TGACCC	0.448818	3	3
TGAACC	TGAGCC	TGACCC	0.173139	4	4
TGAACC	TGATCC	TGACCC	0.00810446	4	4
TGAGCC	TGATCC	TGACCC	0.231501	4	4
TAAGAA	TAGGAA	TACGAA	0.999615	3	3
TAAGAA	TATGAA	TACGAA	0.997956	3	3
TAGGAA	TATGAA	TACGAA	0.995225	3	3
TACAAA	TACCAA	TACGAA	0.122262	4	4
TACAAA	TACTAA	TACGAA	0.995112	4	4
TACCAA	TACTAA	TACGAA	0.536863	4	4
CAAGAA	CAGGAA	CACGAA	0.919825	3	3
CAAGAA	CATGAA	CACGAA	0.214601	3	3
CAGGAA	CATGAA	CACGAA	0.360838	3	3
CACAAA	CACCAA	CACGAA	0.781785	4	4
CACAAA	CACTAA	CACGAA	0.00558578	4	4
CACCAA	CACTAA	CACGAA	0.0937365	4	4
GGCGTG	GGGGTG	GGAGTG	0.731616	3	3
GGCGTG	GGTGTG	GGAGTG	NA	3	3
GGGGTG	GGTGTG	GGAGTG	0.731616	3	3
GGAATG	GGACTG	GGAGTG	1	4	4
TGCGTT	TGGGTT	TGAGTT	0.125315	3	3
TGCGTT	TGTGTT	TGAGTT	0.896471	3	3
TGGGTT	TGTGTT	TGAGTT	0.52845	3	3
TGAATT	TGACTT	TGAGTT	0.477226	4	4
TGAATT	TGATTT	TGAGTT	0.0621172	4	4
TGACTT	TGATTT	TGAGTT	1	4	4
TAATGT	TACTGT	TAGTGT	0.137944	3	3
TAATGT	TATTGT	TAGTGT	0.129321	3	3
TACTGT	TATTGT	TAGTGT	1	3	3
TAGAGT	TAGCGT	TAGTGT	NA	4	4
TAGAGT	TAGGGT	TAGTGT	NA	4	4
TAGCGT	TAGGGT	TAGTGT	0.939972	4	4
GAATGG	GACTGG	GAGTGG	0.863848	3	3
GAATGG	GATTGG	GAGTGG	0.451832	3	3
GACTGG	GATTGG	GAGTGG	0.36113	3	3
GAGAGG	GAGCGG	GAGTGG	0.905229	4	4
GAGAGG	GAGGGG	GAGTGG	0.0885501	4	4
GAGCGG	GAGGGG	GAGTGG	0.0548207	4	4
ACATGG	ACCTGG	ACGTGG	0.630645	3	3
ACATGG	ACTTGG	ACGTGG	0.58809	3	3
ACCTGG	ACTTGG	ACGTGG	0.640024	3	3
ACGAGG	ACGCGG	ACGTGG	0.964956	4	4
ACGAGG	ACGGGG	ACGTGG	1	4	4
ACGCGG	ACGGGG	ACGTGG	0.588208	4	4
TCAGGC	TCGGGC	TCCGGC	0.259072	3	3
TCAGGC	TCTGGC	TCCGGC	0.56415	3	3
TCGGGC	TCTGGC	TCCGGC	0.00123839	3	3
TCCAGC	TCCCGC	TCCGGC	0.0049608	4	4
TCCAGC	TCCTGC	TCCGGC	0.874027	4	4
TCCCGC	TCCTGC	TCCGGC	0.834115	4	4
ACAGGG	ACGGGG	ACCGGG	0.15773	3	3
ACAGGG	ACTGGG	ACCGGG	0.268354	3	3
ACGGGG	ACTGGG	ACCGGG	0.0110287	3	3
ACCAGG	ACCCGG	ACCGGG	0.312715	4	4
ACCAGG	ACCTGG	ACCGGG	0.0779436	4	4
ACCCGG	ACCTGG	ACCGGG	0.206292	4	4
GGAGGG	GGCGGG	GGTGGG	0.102149	3	3
GGAGGG	GGGGGG	GGTGGG	0.665142	3	3
GGCGGG	GGGGGG	GGTGGG	0.288068	3	3
GGTAGG	GGTCGG	GGTGGG	0.64118	4	4
GGTAGG	GGTTGG	GGTGGG	0.434598	4	4
GGTCGG	GGTTGG	GGTGGG	0.759463	4	4
TGAGGG	TGCGGG	TGTGGG	0.210317	3	3
TGAGGG	TGGGGG	TGTGGG	0.399064	3	3
TGCGGG	TGGGGG	TGTGGG	0.00751359	3	3
TGTAGG	TGTCGG	TGTGGG	0.664164	4	4
TGTAGG	TGTTGG	TGTGGG	0.0958392	4	4
TGTCGG	TGTTGG	TGTGGG	0.0919635	4	4
AAATTG	AAGTTG	AACTTG	0.759463	3	3
AAATTG	AATTTG	AACTTG	0.705592	3	3
AAGTTG	AATTTG	AACTTG	0.246439	3	3
AACATG	AACCTG	AACTTG	0.329193	4	4
AACATG	AACGTG	AACTTG	0.628299	4	4
AACCTG	AACGTG	AACTTG	0.42035	4	4
CAATTT	CAGTTT	CACTTT	0.850016	3	3
CAATTT	CATTTT	CACTTT	0.855693	3	3
CAGTTT	CATTTT	CACTTT	0.979823	3	3
CACATT	CACCTT	CACTTT	0.290898	4	4
CACATT	CACGTT	CACTTT	0.497642	4	4
CACCTT	CACGTT	CACTTT	0.854539	4	4
GAACGG	GAGCGG	GACCGG	0.0981333	3	3
GAACGG	GATCGG	GACCGG	0.430531	3	3
GAGCGG	GATCGG	GACCGG	0.29704	3	3
GACAGG	GACGGG	GACCGG	1	4	4
GACAGG	GACTGG	GACCGG	0.39537	4	4
GACGGG	GACTGG	GACCGG	0.39537	4	4
AAACGG	AAGCGG	AACCGG	0.391041	3	3
AAACGG	AATCGG	AACCGG	0.156241	3	3
AAGCGG	AATCGG	AACCGG	0.188876	3	3
AACAGG	AACGGG	AACCGG	0.42035	4	4
AACAGG	AACTGG	AACCGG	0.841129	4	4
AACGGG	AACTGG	AACCGG	0.250438	4	4
AAAGGG	AAGGGG	AACGGG	0.522768	3	3
AAAGGG	AATGGG	AACGGG	0.939578	3	3
AAGGGG	AATGGG	AACGGG	0.0216629	3	3
AACAGG	AACCGG	AACGGG	0.731861	4	4
AACAGG	AACTGG	AACGGG	1.29529e-05	4	4
AACCGG	AACTGG	AACGGG	0.369294	4	4
ACAGCT	ACGGCT	ACCGCT	1	3	3
ACAGCT	ACTGCT	ACCGCT	0.162597	3	3
ACGGCT	ACTGCT	ACCGCT	0.934824	3	3
ACCACT	ACCCCT	ACCGCT	0.00194708	4	4
ACCACT	ACCTCT	ACCGCT	0.000135126	4	4
ACCCCT	ACCTCT	ACCGCT	0.862955	4	4
TCCGTA	TCGGTA	TCAGTA	NA	3	3
TCCGTA	TCTGTA	TCAGTA	NA	3	3
TCGGTA	TCTGTA	TCAGTA	0.170553	3	3
TCAATA	TCACTA	TCAGTA	0.820863	4	4
TCAATA	TCATTA	TCAGTA	0.147316	4	4
TCACTA	TCATTA	TCAGTA	0.391606	4	4
TCACGT	TCTCGT	TCCCGT	NA	3	3
TCCAGT	TCCGGT	TCCCGT	0.665006	4	4
TCCAGT	TCCTGT	TCCCGT	0.01946	4	4
TCCGGT	TCCTGT	TCCCGT	0.833753	4	4
CCACGG	CCGCGG	CCCCGG	1	3	3
CCACGG	CCTCGG	CCCCGG	0.493606	3	3
CCGCGG	CCTCGG	CCCCGG	0.184981	3	3
CCCAGG	CCCGGG	CCCCGG	0.33032	4	4
CCCAGG	CCCTGG	CCCCGG	0.966071	4	4
CCCGGG	CCCTGG	CCCCGG	0.295202	4	4
TAAGTT	TAGGTT	TACGTT	0.497881	3	3
TAAGTT	TATGTT	TACGTT	0.780375	3	3
TAGGTT	TATGTT	TACGTT	0.0300088	3	3
TACATT	TACCTT	TACGTT	0.984231	4	4
TACATT	TACTTT	TACGTT	0.181423	4	4
TACCTT	TACTTT	TACGTT	0.578204	4	4
ACAAGG	ACCAGG	ACGAGG	0.474572	3	3
ACAAGG	ACTAGG	ACGAGG	0.12425	3	3
ACCAGG	ACTAGG	ACGAGG	0.324652	3	3
ACGCGG	ACGGGG	ACGAGG	0.0690636	4	4
ACGCGG	ACGTGG	ACGAGG	1	4	4
ACGGGG	ACGTGG	ACGAGG	1	4	4
CCAAGG	CCCAGG	CCGAGG	0.27396	3	3
CCAAGG	CCTAGG	CCGAGG	NA	3	3
CCCAGG	CCTAGG	CCGAGG	NA	3	3
CCGCGG	CCGGGG	CCGAGG	0.0245461	4	4
CCGCGG	CCGTGG	CCGAGG	0.645485	4	4
CCGGGG	CCGTGG	CCGAGG	0.730123	4	4
TTACCC	TTGCCC	TTCCCC	1	3	3
TTACCC	TTTCCC	TTCCCC	0.715345	3	3
TTGCCC	TTTCCC	TTCCCC	0.479508	3	3
TTCACC	TTCGCC	TTCCCC	0.311403	4	4
TTCACC	TTCTCC	TTCCCC	0.218072	4	4
TTCGCC	TTCTCC	TTCCCC	0.654265	4	4
GCAGCA	GCGGCA	GCCGCA	0.634715	3	3
GCAGCA	GCTGCA	GCCGCA	0.000355075	3	3
GCGGCA	GCTGCA	GCCGCA	1	3	3
GCCACA	GCCCCA	GCCGCA	0.678679	4	4
GCCACA	GCCTCA	GCCGCA	0.87965	4	4
GCCCCA	GCCTCA	GCCGCA	0.758618	4	4
AGAGGA	AGGGGA	AGCGGA	0.429381	3	3
AGAGGA	AGTGGA	AGCGGA	0.839655	3	3
AGGGGA	AGTGGA	AGCGGA	0.000809405	3	3
AGCAGA	AGCCGA	AGCGGA	0.727116	4	4
AGCAGA	AGCTGA	AGCGGA	0.601186	4	4
AGCCGA	AGCTGA	AGCGGA	0.672713	4	4
CCAGCA	CCGGCA	CCCGCA	0.599275	3	3
CCAGCA	CCTGCA	CCCGCA	0.756122	3	3
CCGGCA	CCTGCA	CCCGCA	0.108607	3	3
CCCACA	CCCCCA	CCCGCA	0.00581642	4	4
CCCACA	CCCTCA	CCCGCA	0.266884	4	4
CCCCCA	CCCTCA	CCCGCA	0.655257	4	4
GCAGGC	GCGGGC	GCCGGC	0.482311	3	3
GCAGGC	GCTGGC	GCCGGC	0.481322	3	3
GCGGGC	GCTGGC	GCCGGC	0.54696	3	3
GCCAGC	GCCCGC	GCCGGC	0.949274	4	4
GCCAGC	GCCTGC	GCCGGC	0.319333	4	4
GCCCGC	GCCTGC	GCCGGC	1	4	4
TCAGGG	TCGGGG	TCCGGG	0.708567	3	3
TCAGGG	TCTGGG	TCCGGG	0.625731	3	3
TCGGGG	TCTGGG	TCCGGG	0.538876	3	3
TCCAGG	TCCCGG	TCCGGG	0.143543	4	4
TCCAGG	TCCTGG	TCCGGG	0.054619	4	4
TCCCGG	TCCTGG	TCCGGG	0.689388	4	4
ACACTG	ACCCTG	ACTCTG	0.731616	3	3
ACACTG	ACGCTG	ACTCTG	1	3	3
ACCCTG	ACGCTG	ACTCTG	0.42035	3	3
ACTATG	ACTGTG	ACTCTG	NA	4	4
ACTATG	ACTTTG	ACTCTG	1	4	4
ACTGTG	ACTTTG	ACTCTG	1	4	4
GCACTT	GCCCTT	GCTCTT	0.345501	3	3
GCACTT	GCGCTT	GCTCTT	0.516851	3	3
GCCCTT	GCGCTT	GCTCTT	0.752351	3	3
GCTATT	GCTGTT	GCTCTT	0.164383	4	4
GCTATT	GCTTTT	GCTCTT	0.0764263	4	4
GCTGTT	GCTTTT	GCTCTT	0.58422	4	4
GAACGC	GAGCGC	GACCGC	NA	3	3
GAACGC	GATCGC	GACCGC	NA	3	3
GAGCGC	GATCGC	GACCGC	NA	3	3
GACAGC	GACTGC	GACCGC	0.826565	4	4
CAACGG	CAGCGG	CACCGG	1	3	3
CAACGG	CATCGG	CACCGG	1	3	3
CAGCGG	CATCGG	CACCGG	1	3	3
CACAGG	CACGGG	CACCGG	0.784191	4	4
CACAGG	CACTGG	CACCGG	0.34102	4	4
CACGGG	CACTGG	CACCGG	0.177258	4	4
AGAGAC	AGGGAC	AGCGAC	0.672185	3	3
AGAGAC	AGTGAC	AGCGAC	0.263044	3	3
AGGGAC	AGTGAC	AGCGAC	0.0171798	3	3
AGCAAC	AGCCAC	AGCGAC	0.0469075	4	4
AGCAAC	AGCTAC	AGCGAC	1	4	4
AGCCAC	AGCTAC	AGCGAC	1	4	4
CAAGTG	CAGGTG	CACGTG	0.546308	3	3
CAAGTG	CATGTG	CACGTG	0.745895	3	3
CAGGTG	CATGTG	CACGTG	0.00924872	3	3
CACATG	CACCTG	CACGTG	0.516214	4	4
CACATG	CACTTG	CACGTG	0.000133157	4	4
CACCTG	CACTTG	CACGTG	0.0607322	4	4
AGCCAT	AGGCAT	AGACAT	0.680432	3	3
AGCCAT	AGTCAT	AGACAT	0.819477	3	3
AGGCAT	AGTCAT	AGACAT	0.583753	3	3
AGAAAT	AGAGAT	AGACAT	NA	4	4
AGAAAT	AGATAT	AGACAT	NA	4	4
AGAGAT	AGATAT	AGACAT	0.199598	4	4
TGCCAA	TGGCAA	TGACAA	0.624386	3	3
TGCCAA	TGTCAA	TGACAA	0.621377	3	3
TGGCAA	TGTCAA	TGACAA	0.604201	3	3
TGAAAA	TGAGAA	TGACAA	0.444624	4	4
TGAAAA	TGATAA	TGACAA	0.173246	4	4
TGAGAA	TGATAA	TGACAA	0.472742	4	4
GCAGCC	GCCGCC	GCGGCC	NA	3	3
GCAGCC	GCTGCC	GCGGCC	0.954633	3	3
GCCGCC	GCTGCC	GCGGCC	NA	3	3
GCGACC	GCGCCC	GCGGCC	0.514158	4	4
GCGACC	GCGTCC	GCGGCC	NA	4	4
GCGCCC	GCGTCC	GCGGCC	1	4	4
ACAGCC	ACCGCC	ACGGCC	0.549751	3	3
ACAGCC	ACTGCC	ACGGCC	0.180504	3	3
ACCGCC	ACTGCC	ACGGCC	0.622544	3	3
ACGACC	ACGCCC	ACGGCC	1	4	4
ACGACC	ACGTCC	ACGGCC	1	4	4
ACGCCC	ACGTCC	ACGGCC	1	4	4
GCACTG	GCCCTG	GCGCTG	0.764383	3	3
GCGATG	GCGGTG	GCGCTG	NA	4	4
GCGATG	GCGTTG	GCGCTG	NA	4	4
GCGGTG	GCGTTG	GCGCTG	NA	4	4
GCACTT	GCCCTT	GCGCTT	0.570664	3	3
GCACTT	GCTCTT	GCGCTT	0.686431	3	3
GCCCTT	GCTCTT	GCGCTT	0.672185	3	3
GCGATT	GCGGTT	GCGCTT	NA	4	4
GCGATT	GCGTTT	GCGCTT	NA	4	4
GCGGTT	GCGTTT	GCGCTT	NA	4	4
ACATGC	ACCTGC	ACGTGC	NA	3	3
ACATGC	ACTTGC	ACGTGC	0.841943	3	3
ACCTGC	ACTTGC	ACGTGC	NA	3	3
ACGAGC	ACGCGC	ACGTGC	1	4	4
ACGAGC	ACGGGC	ACGTGC	NA	4	4
ACGCGC	ACGGGC	ACGTGC	1	4	4
CCATGG	CCCTGG	CCGTGG	0.00406124	3	3
CCATGG	CCTTGG	CCGTGG	0.317547	3	3
CCCTGG	CCTTGG	CCGTGG	0.0307415	3	3
CCGAGG	CCGCGG	CCGTGG	0.0338253	4	4
CCGAGG	CCGGGG	CCGTGG	0.505343	4	4
CCGCGG	CCGGGG	CCGTGG	0.581917	4	4
AGAGAA	AGGGAA	AGCGAA	0.656371	3	3
AGAGAA	AGTGAA	AGCGAA	0.385642	3	3
AGGGAA	AGTGAA	AGCGAA	0.142484	3	3
AGCAAA	AGCCAA	AGCGAA	0.955539	4	4
AGCAAA	AGCTAA	AGCGAA	0.36492	4	4
AGCCAA	AGCTAA	AGCGAA	0.56772	4	4
CAAAAG	CAGAAG	CACAAG	1	3	3
CAAAAG	CATAAG	CACAAG	1	3	3
CAGAAG	CATAAG	CACAAG	1	3	3
CACCAG	CACGAG	CACAAG	0.026187	4	4
CACCAG	CACTAG	CACAAG	NA	4	4
CACGAG	CACTAG	CACAAG	NA	4	4
AAAAAA	AAGAAA	AACAAA	0.00182595	3	3
AAAAAA	AATAAA	AACAAA	0.0175137	3	3
AAGAAA	AATAAA	AACAAA	0.467282	3	3
AACCAA	AACGAA	AACAAA	3.7764e-05	4	4
AACCAA	AACTAA	AACAAA	0.909635	4	4
AACGAA	AACTAA	AACAAA	0.0537809	4	4
TAAGCA	TAGGCA	TACGCA	0.430691	3	3
TAAGCA	TATGCA	TACGCA	0.024417	3	3
TAGGCA	TATGCA	TACGCA	0.649834	3	3
TACACA	TACCCA	TACGCA	0.890632	4	4
TACACA	TACTCA	TACGCA	0.55089	4	4
TACCCA	TACTCA	TACGCA	0.504983	4	4
CAAGCC	CAGGCC	CACGCC	0.104186	3	3
CAAGCC	CATGCC	CACGCC	0.715718	3	3
CAGGCC	CATGCC	CACGCC	0.0797826	3	3
CACACC	CACCCC	CACGCC	0.130399	4	4
CACACC	CACTCC	CACGCC	0.509453	4	4
CACCCC	CACTCC	CACGCC	0.0867419	4	4
CGACGC	CGGCGC	CGCCGC	NA	3	3
CGACGC	CGTCGC	CGCCGC	NA	3	3
CGGCGC	CGTCGC	CGCCGC	NA	3	3
CGCAGC	CGCGGC	CGCCGC	NA	4	4
CGCAGC	CGCTGC	CGCCGC	NA	4	4
CGCGGC	CGCTGC	CGCCGC	0.150935	4	4
AGACGG	AGGCGG	AGCCGG	1	3	3
AGACGG	AGTCGG	AGCCGG	1	3	3
AGGCGG	AGTCGG	AGCCGG	0.205718	3	3
AGCAGG	AGCGGG	AGCCGG	0.829029	4	4
AGCAGG	AGCTGG	AGCCGG	0.954833	4	4
AGCGGG	AGCTGG	AGCCGG	0.862883	4	4
ACAGAG	ACGGAG	ACCGAG	0.0617939	3	3
ACAGAG	ACTGAG	ACCGAG	0.0447309	3	3
ACGGAG	ACTGAG	ACCGAG	0.000964006	3	3
ACCAAG	ACCCAG	ACCGAG	0.814961	4	4
ACCAAG	ACCTAG	ACCGAG	0.811611	4	4
ACCCAG	ACCTAG	ACCGAG	1	4	4
CCAGAA	CCGGAA	CCCGAA	0.494875	3	3
CCAGAA	CCTGAA	CCCGAA	0.209699	3	3
CCGGAA	CCTGAA	CCCGAA	0.0167093	3	3
CCCAAA	CCCCAA	CCCGAA	0.126816	4	4
CCCAAA	CCCTAA	CCCGAA	0.495423	4	4
CCCCAA	CCCTAA	CCCGAA	0.120248	4	4
ACAGCG	ACCGCG	ACGGCG	NA	3	3
ACAGCG	ACTGCG	ACGGCG	0.665006	3	3
ACCGCG	ACTGCG	ACGGCG	NA	3	3
TCAGCC	TCCGCC	TCGGCC	0.840624	3	3
TCAGCC	TCTGCC	TCGGCC	0.220536	3	3
TCCGCC	TCTGCC	TCGGCC	0.332294	3	3
TCGACC	TCGCCC	TCGGCC	1	4	4
TCGACC	TCGTCC	TCGGCC	0.176694	4	4
TCGCCC	TCGTCC	TCGGCC	0.349938	4	4
CGAACT	CGGACT	CGCACT	1	3	3
CGAACT	CGTACT	CGCACT	1	3	3
CGGACT	CGTACT	CGCACT	NA	3	3
CGCCCT	CGCGCT	CGCACT	0.317999	4	4
CGCCCT	CGCTCT	CGCACT	NA	4	4
CGCGCT	CGCTCT	CGCACT	NA	4	4
CGGACC	CGTACC	CGCACC	0.0301974	3	3
CGCCCC	CGCGCC	CGCACC	0.100936	4	4
CGCCCC	CGCTCC	CGCACC	0.57615	4	4
CGCGCC	CGCTCC	CGCACC	1	4	4
AAGTAC	AATTAC	AAATAC	NA	3	3
AAAAAC	AAACAC	AAATAC	0.75484	4	4
AAAAAC	AAAGAC	AAATAC	0.740818	4	4
AAACAC	AAAGAC	AAATAC	0.928227	4	4
GACTAA	GAGTAA	GAATAA	0.532125	3	3
GACTAA	GATTAA	GAATAA	1	3	3
GAGTAA	GATTAA	GAATAA	0.563533	3	3
GAAAAA	GAACAA	GAATAA	0.865637	4	4
GAAAAA	GAAGAA	GAATAA	0.902938	4	4
GAACAA	GAAGAA	GAATAA	0.842426	4	4
ATAGTG	ATGGTG	ATCGTG	1	3	3
ATAGTG	ATTGTG	ATCGTG	0.548547	3	3
ATGGTG	ATTGTG	ATCGTG	0.670431	3	3
ATCATG	ATCCTG	ATCGTG	0.464109	4	4
ATCATG	ATCTTG	ATCGTG	0.765425	4	4
ATCCTG	ATCTTG	ATCGTG	0.823218	4	4
TTAGTT	TTGGTT	TTCGTT	0.90286	3	3
TTAGTT	TTTGTT	TTCGTT	0.533679	3	3
TTGGTT	TTTGTT	TTCGTT	0.505451	3	3
TTCATT	TTCCTT	TTCGTT	0.592925	4	4
TTCATT	TTCTTT	TTCGTT	0.784914	4	4
TTCCTT	TTCTTT	TTCGTT	0.436176	4	4
TAAGGC	TAGGGC	TACGGC	1	3	3
TAAGGC	TATGGC	TACGGC	0.779106	3	3
TAGGGC	TATGGC	TACGGC	0.262033	3	3
TACAGC	TACCGC	TACGGC	0.973843	4	4
TACAGC	TACTGC	TACGGC	0.504756	4	4
TACCGC	TACTGC	TACGGC	NA	4	4
AACTTT	AAGTTT	AAATTT	0.369461	3	3
AACTTT	AATTTT	AAATTT	1.15687e-21	3	3
AAGTTT	AATTTT	AAATTT	1.55619e-54	3	3
AAAATT	AAACTT	AAATTT	3.81883e-57	4	4
AAAATT	AAAGTT	AAATTT	1.64631e-08	4	4
AAACTT	AAAGTT	AAATTT	0.0699932	4	4
TCAGAG	TCGGAG	TCCGAG	1	3	3
TCAGAG	TCTGAG	TCCGAG	0.480493	3	3
TCGGAG	TCTGAG	TCCGAG	0.863632	3	3
TCCAAG	TCCCAG	TCCGAG	0.146785	4	4
TCCAAG	TCCTAG	TCCGAG	0.793958	4	4
TCCCAG	TCCTAG	TCCGAG	0.200745	4	4
ACATGT	ACGTGT	ACCTGT	NA	3	3
ACATGT	ACTTGT	ACCTGT	0.782528	3	3
ACGTGT	ACTTGT	ACCTGT	NA	3	3
ACCAGT	ACCCGT	ACCTGT	0.13885	4	4
ACCAGT	ACCGGT	ACCTGT	0.665006	4	4
ACCCGT	ACCGGT	ACCTGT	0.657323	4	4
CCATGG	CCGTGG	CCCTGG	0.262866	3	3
CCATGG	CCTTGG	CCCTGG	0.0269749	3	3
CCGTGG	CCTTGG	CCCTGG	0.854925	3	3
CCCAGG	CCCCGG	CCCTGG	0.276651	4	4
CCCAGG	CCCGGG	CCCTGG	0.497374	4	4
CCCCGG	CCCGGG	CCCTGG	0.846117	4	4
GTCATG	GTGATG	GTAATG	NA	3	3
GTACTG	GTAGTG	GTAATG	1	4	4
GTCATT	GTGATT	GTAATT	0.179392	3	3
GTCATT	GTTATT	GTAATT	0.163732	3	3
GTGATT	GTTATT	GTAATT	0.810584	3	3
GTACTT	GTAGTT	GTAATT	0.416862	4	4
GTACTT	GTATTT	GTAATT	0.545972	4	4
GTAGTT	GTATTT	GTAATT	0.42035	4	4
TAAGGG	TAGGGG	TACGGG	0.213218	3	3
TAAGGG	TATGGG	TACGGG	0.659594	3	3
TAGGGG	TATGGG	TACGGG	0.0192362	3	3
TACAGG	TACCGG	TACGGG	0.0846554	4	4
TACAGG	TACTGG	TACGGG	0.652822	4	4
TACCGG	TACTGG	TACGGG	0.117022	4	4
AGCTTG	AGGTTG	AGATTG	0.68321	3	3
AGCTTG	AGTTTG	AGATTG	0.87611	3	3
AGGTTG	AGTTTG	AGATTG	0.482311	3	3
CAACGC	CAGCGC	CACCGC	NA	3	3
CAACGC	CATCGC	CACCGC	NA	3	3
CAGCGC	CATCGC	CACCGC	NA	3	3
CACAGC	CACTGC	CACCGC	0.675879	4	4
TCATAT	TCCTAT	TCGTAT	0.666667	3	3
TCATAT	TCTTAT	TCGTAT	0.820532	3	3
TCCTAT	TCTTAT	TCGTAT	1	3	3
TCGCAT	TCGGAT	TCGTAT	1	4	4
CCATAA	CCCTAA	CCGTAA	0.51822	3	3
CCATAA	CCTTAA	CCGTAA	0.593736	3	3
CCCTAA	CCTTAA	CCGTAA	1	3	3
CCGAAA	CCGCAA	CCGTAA	1	4	4
CCGAAA	CCGGAA	CCGTAA	0.662997	4	4
CCGCAA	CCGGAA	CCGTAA	0.165299	4	4
CAACCT	CACCCT	CATCCT	1	3	3
CAACCT	CAGCCT	CATCCT	0.79189	3	3
CACCCT	CAGCCT	CATCCT	0.380122	3	3
CATACT	CATGCT	CATCCT	NA	4	4
CATACT	CATTCT	CATCCT	NA	4	4
CATGCT	CATTCT	CATCCT	0.232624	4	4
CAACCC	CACCCC	CATCCC	0.165975	3	3
CAACCC	CAGCCC	CATCCC	0.0321449	3	3
CACCCC	CAGCCC	CATCCC	0.196679	3	3
CATACC	CATGCC	CATCCC	0.645649	4	4
CATACC	CATTCC	CATCCC	0.860624	4	4
CATGCC	CATTCC	CATCCC	0.420689	4	4
TAAATG	TAGATG	TACATG	1	3	3
TAAATG	TATATG	TACATG	0.792599	3	3
TAGATG	TATATG	TACATG	0.710702	3	3
TACCTG	TACGTG	TACATG	NA	4	4
TACCTG	TACTTG	TACATG	NA	4	4
TACGTG	TACTTG	TACATG	0.857219	4	4
TAAATT	TAGATT	TACATT	0.191679	3	3
TAAATT	TATATT	TACATT	0.192857	3	3
TAGATT	TATATT	TACATT	0.708541	3	3
TACCTT	TACGTT	TACATT	0.0399016	4	4
TACCTT	TACTTT	TACATT	0.160938	4	4
TACGTT	TACTTT	TACATT	0.858181	4	4
CGACGT	CGGCGT	CGCCGT	NA	3	3
CGACGT	CGTCGT	CGCCGT	NA	3	3
CGGCGT	CGTCGT	CGCCGT	1	3	3
CGCAGT	CGCTGT	CGCCGT	0.645649	4	4
TGACGG	TGGCGG	TGCCGG	NA	3	3
TGACGG	TGTCGG	TGCCGG	NA	3	3
TGGCGG	TGTCGG	TGCCGG	NA	3	3
TGCAGG	TGCGGG	TGCCGG	0.469253	4	4
TGCAGG	TGCTGG	TGCCGG	0.473319	4	4
TGCGGG	TGCTGG	TGCCGG	0.26858	4	4
AGAGAT	AGGGAT	AGCGAT	1	3	3
AGAGAT	AGTGAT	AGCGAT	0.694254	3	3
AGGGAT	AGTGAT	AGCGAT	0.579205	3	3
AGCAAT	AGCCAT	AGCGAT	0.171806	4	4
AGCAAT	AGCTAT	AGCGAT	0.79931	4	4
AGCCAT	AGCTAT	AGCGAT	1	4	4
CGAGAA	CGGGAA	CGCGAA	0.795012	3	3
CGAGAA	CGTGAA	CGCGAA	0.635888	3	3
CGGGAA	CGTGAA	CGCGAA	0.394474	3	3
CGCAAA	CGCCAA	CGCGAA	0.0227773	4	4
CGCAAA	CGCTAA	CGCGAA	0.140707	4	4
CGCCAA	CGCTAA	CGCGAA	0.202057	4	4
GCATCC	GCTTCC	GCCTCC	0.154638	3	3
GCCACC	GCCCCC	GCCTCC	0.793651	4	4
GCCACC	GCCGCC	GCCTCC	0.870325	4	4
GCCCCC	GCCGCC	GCCTCC	0.706032	4	4
TCATCC	TCTTCC	TCCTCC	0.548599	3	3
TCCACC	TCCCCC	TCCTCC	0.729104	4	4
TCCACC	TCCGCC	TCCTCC	NA	4	4
TCCCCC	TCCGCC	TCCTCC	0.657471	4	4
GTACGA	GTCCGA	GTGCGA	NA	3	3
GTACGA	GTTCGA	GTGCGA	NA	3	3
GTCCGA	GTTCGA	GTGCGA	NA	3	3
GTGAGA	GTGGGA	GTGCGA	0.349938	4	4
GTGAGA	GTGTGA	GTGCGA	0.0919635	4	4
GTGGGA	GTGTGA	GTGCGA	1	4	4
GTACGG	GTCCGG	GTGCGG	0.569629	3	3
GTACGG	GTTCGG	GTGCGG	0.794076	3	3
GTCCGG	GTTCGG	GTGCGG	NA	3	3
GTGAGG	GTGGGG	GTGCGG	0.713012	4	4
GTGAGG	GTGTGG	GTGCGG	0.574655	4	4
GTGGGG	GTGTGG	GTGCGG	0.106918	4	4
CTAGGC	CTGGGC	CTCGGC	1	3	3
CTAGGC	CTTGGC	CTCGGC	0.833088	3	3
CTGGGC	CTTGGC	CTCGGC	0.776855	3	3
CTCAGC	CTCCGC	CTCGGC	0.939864	4	4
CTCAGC	CTCTGC	CTCGGC	0.0447184	4	4
CTCCGC	CTCTGC	CTCGGC	0.757465	4	4
CTAGGG	CTGGGG	CTCGGG	0.673083	3	3
CTAGGG	CTTGGG	CTCGGG	0.372521	3	3
CTGGGG	CTTGGG	CTCGGG	0.268918	3	3
CTCAGG	CTCCGG	CTCGGG	0.256843	4	4
CTCAGG	CTCTGG	CTCGGG	0.374417	4	4
CTCCGG	CTCTGG	CTCGGG	0.760807	4	4
ACAGGT	ACCGGT	ACTGGT	0.591406	3	3
ACAGGT	ACGGGT	ACTGGT	NA	3	3
ACCGGT	ACGGGT	ACTGGT	NA	3	3
ACTAGT	ACTCGT	ACTGGT	0.645649	4	4
ACTAGT	ACTTGT	ACTGGT	NA	4	4
ACTCGT	ACTTGT	ACTGGT	NA	4	4
CCAGGG	CCCGGG	CCTGGG	0.0051668	3	3
CCAGGG	CCGGGG	CCTGGG	0.94925	3	3
CCCGGG	CCGGGG	CCTGGG	0.000182509	3	3
CCTAGG	CCTCGG	CCTGGG	0.315032	4	4
CCTAGG	CCTTGG	CCTGGG	0.591555	4	4
CCTCGG	CCTTGG	CCTGGG	0.129658	4	4
GGAGCG	GGGGCG	GGCGCG	NA	3	3
GGAGCG	GGTGCG	GGCGCG	NA	3	3
GGGGCG	GGTGCG	GGCGCG	1	3	3
GGCACG	GGCCCG	GGCGCG	1	4	4
GGCACG	GGCTCG	GGCGCG	1	4	4
GGCCCG	GGCTCG	GGCGCG	NA	4	4
GGCGGA	GGGGGA	GGTGGA	1	3	3
GGTAGA	GGTCGA	GGTGGA	NA	4	4
CGAGTG	CGCGTG	CGTGTG	0.00799671	3	3
CGAGTG	CGGGTG	CGTGTG	0.0301974	3	3
CGCGTG	CGGGTG	CGTGTG	0.113732	3	3
CGTATG	CGTCTG	CGTGTG	0.87611	4	4
CGTATG	CGTTTG	CGTGTG	1	4	4
CGTCTG	CGTTTG	CGTGTG	NA	4	4
TGAGTT	TGCGTT	TGTGTT	0.0371809	3	3
TGAGTT	TGGGTT	TGTGTT	0.273847	3	3
TGCGTT	TGGGTT	TGTGTT	0.201467	3	3
TGTATT	TGTCTT	TGTGTT	0.576817	4	4
TGTATT	TGTTTT	TGTGTT	0.00294339	4	4
TGTCTT	TGTTTT	TGTGTT	0.0175605	4	4
TGAGCT	TGCGCT	TGTGCT	0.424373	3	3
TGAGCT	TGGGCT	TGTGCT	0.135335	3	3
TGCGCT	TGGGCT	TGTGCT	0.434598	3	3
TGTACT	TGTCCT	TGTGCT	1	4	4
TGTACT	TGTTCT	TGTGCT	NA	4	4
TGTCCT	TGTTCT	TGTGCT	1	4	4
GGAGCC	GGCGCC	GGTGCC	0.964738	3	3
GGAGCC	GGGGCC	GGTGCC	0.676487	3	3
GGCGCC	GGGGCC	GGTGCC	0.235532	3	3
GGTACC	GGTCCC	GGTGCC	0.090718	4	4
GGTACC	GGTTCC	GGTGCC	0.349938	4	4
GGTCCC	GGTTCC	GGTGCC	0.135335	4	4
ACAGGA	ACGGGA	ACCGGA	0.408871	3	3
ACAGGA	ACTGGA	ACCGGA	0.795578	3	3
ACGGGA	ACTGGA	ACCGGA	0.00250412	3	3
ACCAGA	ACCCGA	ACCGGA	0.894276	4	4
ACCAGA	ACCTGA	ACCGGA	0.492377	4	4
ACCCGA	ACCTGA	ACCGGA	0.792599	4	4
CTAGTG	CTGGTG	CTCGTG	0.20166	3	3
CTAGTG	CTTGTG	CTCGTG	0.759489	3	3
CTGGTG	CTTGTG	CTCGTG	0.331561	3	3
CTCATG	CTCCTG	CTCGTG	0.395166	4	4
CTCATG	CTCTTG	CTCGTG	0.407647	4	4
CTCCTG	CTCTTG	CTCGTG	0.413174	4	4
CTAGTT	CTGGTT	CTCGTT	0.177597	3	3
CTAGTT	CTTGTT	CTCGTT	0.186545	3	3
CTGGTT	CTTGTT	CTCGTT	0.521965	3	3
CTCATT	CTCCTT	CTCGTT	0.654014	4	4
CTCATT	CTCTTT	CTCGTT	0.00694067	4	4
CTCCTT	CTCTTT	CTCGTT	0.0568862	4	4
CAAGTT	CAGGTT	CACGTT	0.137342	3	3
CAAGTT	CATGTT	CACGTT	0.000606446	3	3
CAGGTT	CATGTT	CACGTT	0.717991	3	3
CACATT	CACCTT	CACGTT	0.482744	4	4
CACATT	CACTTT	CACGTT	0.0917595	4	4
CACCTT	CACTTT	CACGTT	0.620704	4	4
AGAGTG	AGGGTG	AGCGTG	1	3	3
AGAGTG	AGTGTG	AGCGTG	0.678502	3	3
AGGGTG	AGTGTG	AGCGTG	0.662057	3	3
AGCATG	AGCCTG	AGCGTG	0.0145415	4	4
AGCATG	AGCTTG	AGCGTG	0.0421203	4	4
AGCCTG	AGCTTG	AGCGTG	1	4	4
CGAGTT	CGGGTT	CGCGTT	0.179332	3	3
CGAGTT	CGTGTT	CGCGTT	0.404449	3	3
CGGGTT	CGTGTT	CGCGTT	0.0804498	3	3
CGCATT	CGCCTT	CGCGTT	0.76548	4	4
CGCATT	CGCTTT	CGCGTT	0.714103	4	4
CGCCTT	CGCTTT	CGCGTT	0.674703	4	4
GGAGTT	GGGGTT	GGCGTT	0.408421	3	3
GGAGTT	GGTGTT	GGCGTT	0.889994	3	3
GGGGTT	GGTGTT	GGCGTT	0.457031	3	3
GGCATT	GGCCTT	GGCGTT	0.225878	4	4
GGCATT	GGCTTT	GGCGTT	0.0191769	4	4
GGCCTT	GGCTTT	GGCGTT	0.775878	4	4
GGGCGG	GGTCGG	GGCCGG	0.360118	3	3
GGCAGG	GGCGGG	GGCCGG	0.971255	4	4
GGCAGG	GGCTGG	GGCCGG	0.890033	4	4
GGCGGG	GGCTGG	GGCCGG	0.966225	4	4
GGAGGT	GGGGGT	GGCGGT	1	3	3
GGAGGT	GGTGGT	GGCGGT	0.643841	3	3
GGGGGT	GGTGGT	GGCGGT	0.86982	3	3
GGCAGT	GGCCGT	GGCGGT	0.872137	4	4
GGCAGT	GGCTGT	GGCGGT	0.220419	4	4
GGCCGT	GGCTGT	GGCGGT	0.67685	4	4
AAACAT	AAGCAT	AACCAT	0.236928	3	3
AAACAT	AATCAT	AACCAT	0.447207	3	3
AAGCAT	AATCAT	AACCAT	0.23137	3	3
AACAAT	AACGAT	AACCAT	NA	4	4
AACAAT	AACTAT	AACCAT	0.237217	4	4
AACGAT	AACTAT	AACCAT	NA	4	4
GAACAA	GAGCAA	GACCAA	0.0841842	3	3
GAACAA	GATCAA	GACCAA	0.218327	3	3
GAGCAA	GATCAA	GACCAA	0.374086	3	3
GACAAA	GACGAA	GACCAA	0.712809	4	4
GACAAA	GACTAA	GACCAA	0.486146	4	4
GACGAA	GACTAA	GACCAA	0.469253	4	4
GCAATC	GCTATC	GCCATC	0.367879	3	3
GCCGTC	GCCTTC	GCCATC	NA	4	4
ACAATT	ACGATT	ACCATT	0.64317	3	3
ACAATT	ACTATT	ACCATT	0.152538	3	3
ACGATT	ACTATT	ACCATT	0.353275	3	3
ACCCTT	ACCGTT	ACCATT	0.234616	4	4
ACCCTT	ACCTTT	ACCATT	0.314883	4	4
ACCGTT	ACCTTT	ACCATT	0.476061	4	4
GAAGGT	GAGGGT	GACGGT	0.906432	3	3
GAAGGT	GATGGT	GACGGT	0.790649	3	3
GAGGGT	GATGGT	GACGGT	0.0745152	3	3
GACAGT	GACCGT	GACGGT	0.91103	4	4
GACAGT	GACTGT	GACGGT	0.491572	4	4
GACCGT	GACTGT	GACGGT	1	4	4
AGAGCA	AGGGCA	AGCGCA	NA	3	3
AGAGCA	AGTGCA	AGCGCA	0.706296	3	3
AGGGCA	AGTGCA	AGCGCA	0.45496	3	3
AGCACA	AGCCCA	AGCGCA	0.457824	4	4
AGCACA	AGCTCA	AGCGCA	0.650034	4	4
AGCCCA	AGCTCA	AGCGCA	0.391606	4	4
TGAGGA	TGGGGA	TGCGGA	1	3	3
TGAGGA	TGTGGA	TGCGGA	0.839262	3	3
TGGGGA	TGTGGA	TGCGGA	0.619546	3	3
TGCAGA	TGCCGA	TGCGGA	0.694621	4	4
TGCAGA	TGCTGA	TGCGGA	0.0399732	4	4
TGCCGA	TGCTGA	TGCGGA	0.235188	4	4
TGAGGT	TGGGGT	TGCGGT	NA	3	3
TGAGGT	TGTGGT	TGCGGT	0.814422	3	3
TGGGGT	TGTGGT	TGCGGT	0.599487	3	3
TGCAGT	TGCCGT	TGCGGT	0.919193	4	4
TGCAGT	TGCTGT	TGCGGT	0.819305	4	4
TGCCGT	TGCTGT	TGCGGT	1	4	4
TTAACT	TTCACT	TTGACT	1	3	3
TTAACT	TTTACT	TTGACT	0.135335	3	3
TTCACT	TTTACT	TTGACT	1	3	3
TTGCCT	TTGGCT	TTGACT	0.240302	4	4
TTGCCT	TTGTCT	TTGACT	0.327187	4	4
TTGGCT	TTGTCT	TTGACT	0.0301974	4	4
TTAACC	TTCACC	TTGACC	0.608408	3	3
TTAACC	TTTACC	TTGACC	0.163732	3	3
TTCACC	TTTACC	TTGACC	0.459426	3	3
TTGCCC	TTGGCC	TTGACC	0.0263701	4	4
TTGCCC	TTGTCC	TTGACC	0.86813	4	4
TTGGCC	TTGTCC	TTGACC	0.220372	4	4
ACAAGC	ACCAGC	ACGAGC	NA	3	3
ACGCGC	ACGGGC	ACGAGC	1	4	4
ACGCGC	ACGTGC	ACGAGC	1	4	4
ACGGGC	ACGTGC	ACGAGC	1	4	4
ACAGTC	ACGGTC	ACCGTC	NA	3	3
ACAGTC	ACTGTC	ACCGTC	0.513579	3	3
ACGGTC	ACTGTC	ACCGTC	0.94552	3	3
ACCATC	ACCCTC	ACCGTC	0.76784	4	4
ACCATC	ACCTTC	ACCGTC	0.868605	4	4
ACCCTC	ACCTTC	ACCGTC	1	4	4
GCAATT	GCGATT	GCCATT	0.68502	3	3
GCAATT	GCTATT	GCCATT	0.329964	3	3
GCGATT	GCTATT	GCCATT	0.771519	3	3
GCCCTT	GCCGTT	GCCATT	0.0541138	4	4
GCCCTT	GCCTTT	GCCATT	0.329193	4	4
GCCGTT	GCCTTT	GCCATT	0.805082	4	4
ATATGA	ATCTGA	ATTTGA	0.22313	3	3
ATATGA	ATGTGA	ATTTGA	1	3	3
ATCTGA	ATGTGA	ATTTGA	0.367879	3	3
ATTAGA	ATTCGA	ATTTGA	0.023913	4	4
ATTAGA	ATTGGA	ATTTGA	1	4	4
ATTCGA	ATTGGA	ATTTGA	0.784723	4	4
GTATGG	GTCTGG	GTTTGG	0.0728722	3	3
GTATGG	GTGTGG	GTTTGG	0.0301974	3	3
GTCTGG	GTGTGG	GTTTGG	0.513417	3	3
GTTAGG	GTTCGG	GTTTGG	0.201897	4	4
GTTAGG	GTTGGG	GTTTGG	0.548812	4	4
GTTCGG	GTTGGG	GTTTGG	0.417248	4	4
GCCTCT	GCGTCT	GCATCT	0.180092	3	3
GCCTCT	GCTTCT	GCATCT	NA	3	3
GCGTCT	GCTTCT	GCATCT	NA	3	3
GCAACT	GCACCT	GCATCT	1	4	4
GCAACT	GCAGCT	GCATCT	1	4	4
GCACCT	GCAGCT	GCATCT	1	4	4
CCCTCC	CCGTCC	CCATCC	0.0472522	3	3
CCCTCC	CCTTCC	CCATCC	0.472367	3	3
CCGTCC	CCTTCC	CCATCC	0.806287	3	3
CCAACC	CCACCC	CCATCC	0.219407	4	4
CCAACC	CCAGCC	CCATCC	0.67032	4	4
CCACCC	CCAGCC	CCATCC	0.534257	4	4
TTAGGA	TTTGGA	TTGGGA	1	3	3
TTGAGA	TTGCGA	TTGGGA	0.699673	4	4
TTGAGA	TTGTGA	TTGGGA	0.0741222	4	4
TTGCGA	TTGTGA	TTGGGA	0.504985	4	4
AGACCC	AGGCCC	AGCCCC	1	3	3
AGACCC	AGTCCC	AGCCCC	0.721635	3	3
AGGCCC	AGTCCC	AGCCCC	0.721635	3	3
AGCACC	AGCGCC	AGCCCC	0.637628	4	4
AGCACC	AGCTCC	AGCCCC	0.947504	4	4
AGCGCC	AGCTCC	AGCCCC	0.650105	4	4
GGACCC	GGGCCC	GGCCCC	0.501263	3	3
GGACCC	GGTCCC	GGCCCC	0.324806	3	3
GGGCCC	GGTCCC	GGCCCC	0.53243	3	3
GGCACC	GGCGCC	GGCCCC	0.324652	4	4
GGCACC	GGCTCC	GGCCCC	0.63309	4	4
GGCGCC	GGCTCC	GGCCCC	0.496585	4	4
TTATGT	TTGTGT	TTCTGT	0.786045	3	3
TTATGT	TTTTGT	TTCTGT	0.235353	3	3
TTGTGT	TTTTGT	TTCTGT	0.276161	3	3
TTCAGT	TTCCGT	TTCTGT	0.907191	4	4
TTCAGT	TTCGGT	TTCTGT	0.472367	4	4
TTCCGT	TTCGGT	TTCTGT	0.363133	4	4
TTATGG	TTGTGG	TTCTGG	0.352866	3	3
TTATGG	TTTTGG	TTCTGG	0.280635	3	3
TTGTGG	TTTTGG	TTCTGG	0.775188	3	3
TTCAGG	TTCCGG	TTCTGG	0.229673	4	4
TTCAGG	TTCGGG	TTCTGG	0.20046	4	4
TTCCGG	TTCGGG	TTCTGG	0.480343	4	4
GCAGAC	GCGGAC	GCCGAC	0.0497871	3	3
GCAGAC	GCTGAC	GCCGAC	0.0863293	3	3
GCGGAC	GCTGAC	GCCGAC	0.00133586	3	3
GCCAAC	GCCCAC	GCCGAC	0.780412	4	4
GCCAAC	GCCTAC	GCCGAC	NA	4	4
GCCCAC	GCCTAC	GCCGAC	NA	4	4
TCAGCA	TCGGCA	TCCGCA	0.689906	3	3
TCAGCA	TCTGCA	TCCGCA	0.126936	3	3
TCGGCA	TCTGCA	TCCGCA	0.793139	3	3
TCCACA	TCCCCA	TCCGCA	0.945786	4	4
TCCACA	TCCTCA	TCCGCA	0.719098	4	4
TCCCCA	TCCTCA	TCCGCA	0.688518	4	4
TCAGTT	TCGGTT	TCCGTT	0.127515	3	3
TCAGTT	TCTGTT	TCCGTT	0.393091	3	3
TCGGTT	TCTGTT	TCCGTT	0.101762	3	3
TCCATT	TCCCTT	TCCGTT	0.937664	4	4
TCCATT	TCCTTT	TCCGTT	0.175885	4	4
TCCCTT	TCCTTT	TCCGTT	0.463505	4	4
CCAGGG	CCGGGG	CCCGGG	0.744575	3	3
CCAGGG	CCTGGG	CCCGGG	0.429407	3	3
CCGGGG	CCTGGG	CCCGGG	0.985557	3	3
CCCAGG	CCCCGG	CCCGGG	0.0309177	4	4
CCCAGG	CCCTGG	CCCGGG	0.0521617	4	4
CCCCGG	CCCTGG	CCCGGG	0.0644156	4	4
CGAGTT	CGTGTT	CGGGTT	0.0453505	3	3
CGGATT	CGGCTT	CGGGTT	0.691907	4	4
CGGATT	CGGTTT	CGGGTT	0.213769	4	4
CGGCTT	CGGTTT	CGGGTT	0.195685	4	4
TGAGTT	TGCGTT	TGGGTT	0.336337	3	3
TGAGTT	TGTGTT	TGGGTT	0.0596368	3	3
TGCGTT	TGTGTT	TGGGTT	0.324652	3	3
TGGATT	TGGCTT	TGGGTT	0.560306	4	4
TGGATT	TGGTTT	TGGGTT	0.0492787	4	4
TGGCTT	TGGTTT	TGGGTT	0.529022	4	4
ACCAAT	ACGAAT	ACAAAT	0.495036	3	3
ACCAAT	ACTAAT	ACAAAT	1	3	3
ACGAAT	ACTAAT	ACAAAT	0.855345	3	3
ACACAT	ACAGAT	ACAAAT	0.819477	4	4
ACACAT	ACATAT	ACAAAT	NA	4	4
ACAGAT	ACATAT	ACAAAT	NA	4	4
ACCAAA	ACGAAA	ACAAAA	0.161587	3	3
ACCAAA	ACTAAA	ACAAAA	0.101701	3	3
ACGAAA	ACTAAA	ACAAAA	0.424729	3	3
ACACAA	ACAGAA	ACAAAA	0.907382	4	4
ACACAA	ACATAA	ACAAAA	0.874653	4	4
ACAGAA	ACATAA	ACAAAA	0.7901	4	4
AGAGGC	AGGGGC	AGCGGC	0.349761	3	3
AGAGGC	AGTGGC	AGCGGC	0.408596	3	3
AGGGGC	AGTGGC	AGCGGC	0.080602	3	3
AGCAGC	AGCCGC	AGCGGC	0.94948	4	4
AGCAGC	AGCTGC	AGCGGC	0.087594	4	4
AGCCGC	AGCTGC	AGCGGC	0.788128	4	4
GAAGCC	GAGGCC	GACGCC	0.397834	3	3
GAAGCC	GATGCC	GACGCC	0.543357	3	3
GAGGCC	GATGCC	GACGCC	0.501266	3	3
GACACC	GACCCC	GACGCC	0.0634666	4	4
GACACC	GACTCC	GACGCC	0.367394	4	4
GACCCC	GACTCC	GACGCC	0.077901	4	4
GCACGA	GCCCGA	GCTCGA	NA	3	3
GCACGA	GCGCGA	GCTCGA	NA	3	3
GCCCGA	GCGCGA	GCTCGA	NA	3	3
GCTGGA	GCTTGA	GCTCGA	1	4	4
GCACGG	GCCCGG	GCTCGG	0.909685	3	3
GCACGG	GCGCGG	GCTCGG	0.414216	3	3
GCCCGG	GCGCGG	GCTCGG	0.474912	3	3
GCTAGG	GCTGGG	GCTCGG	0.453255	4	4
GCTAGG	GCTTGG	GCTCGG	0.50042	4	4
GCTGGG	GCTTGG	GCTCGG	0.310009	4	4
TAAATC	TAGATC	TACATC	NA	3	3
TAAATC	TATATC	TACATC	0.452765	3	3
TAGATC	TATATC	TACATC	NA	3	3
TACCTC	TACGTC	TACATC	0.145356	4	4
TACCTC	TACTTC	TACATC	0.513417	4	4
TACGTC	TACTTC	TACATC	0.905556	4	4
CAAATT	CAGATT	CACATT	0.113355	3	3
CAAATT	CATATT	CACATT	0.652678	3	3
CAGATT	CATATT	CACATT	0.0166293	3	3
CACCTT	CACGTT	CACATT	0.00609018	4	4
CACCTT	CACTTT	CACATT	0.718256	4	4
CACGTT	CACTTT	CACATT	0.146213	4	4
ATAGTC	ATGGTC	ATCGTC	0.331593	3	3
ATAGTC	ATTGTC	ATCGTC	0.662428	3	3
ATGGTC	ATTGTC	ATCGTC	0.532774	3	3
ATCATC	ATCCTC	ATCGTC	0.39211	4	4
ATCATC	ATCTTC	ATCGTC	0.494782	4	4
ATCCTC	ATCTTC	ATCGTC	0.4948	4	4
ATAGTT	ATGGTT	ATCGTT	0.362312	3	3
ATAGTT	ATTGTT	ATCGTT	0.221928	3	3
ATGGTT	ATTGTT	ATCGTT	0.422888	3	3
ATCATT	ATCCTT	ATCGTT	0.363497	4	4
ATCATT	ATCTTT	ATCGTT	0.273929	4	4
ATCCTT	ATCTTT	ATCGTT	0.364548	4	4
TAACAT	TAGCAT	TACCAT	1	3	3
TAACAT	TATCAT	TACCAT	1	3	3
TAGCAT	TATCAT	TACCAT	1	3	3
TACAAT	TACGAT	TACCAT	1	4	4
TACAAT	TACTAT	TACCAT	0.22313	4	4
TACGAT	TACTAT	TACCAT	0.391606	4	4
AAACAA	AAGCAA	AACCAA	0.0746854	3	3
AAACAA	AATCAA	AACCAA	0.564779	3	3
AAGCAA	AATCAA	AACCAA	0.0803785	3	3
AACAAA	AACGAA	AACCAA	0.268507	4	4
AACAAA	AACTAA	AACCAA	0.358792	4	4
AACGAA	AACTAA	AACCAA	0.536708	4	4
AAAAAG	AAGAAG	AACAAG	0.659241	3	3
AAAAAG	AATAAG	AACAAG	1	3	3
AAGAAG	AATAAG	AACAAG	0.459426	3	3
AACCAG	AACGAG	AACAAG	0.0100836	4	4
AACCAG	AACTAG	AACAAG	0.70974	4	4
AACGAG	AACTAG	AACAAG	0.0186041	4	4
TAACGT	TACCGT	TAGCGT	1	3	3
TAACGT	TATCGT	TAGCGT	NA	3	3
TACCGT	TATCGT	TAGCGT	NA	3	3
TAGAGT	TAGGGT	TAGCGT	1	4	4
TAGAGT	TAGTGT	TAGCGT	1	4	4
TAGGGT	TAGTGT	TAGCGT	0.122474	4	4
TAACGG	TACCGG	TAGCGG	0.211138	3	3
TAACGG	TATCGG	TAGCGG	1	3	3
TACCGG	TATCGG	TAGCGG	1	3	3
TAGAGG	TAGGGG	TAGCGG	0.105559	4	4
TAGAGG	TAGTGG	TAGCGG	0.457243	4	4
TAGGGG	TAGTGG	TAGCGG	0.366727	4	4
GCAGTT	GCGGTT	GCCGTT	0.957792	3	3
GCAGTT	GCTGTT	GCCGTT	0.0153614	3	3
GCGGTT	GCTGTT	GCCGTT	0.127384	3	3
GCCATT	GCCCTT	GCCGTT	0.206991	4	4
GCCATT	GCCTTT	GCCGTT	0.0130629	4	4
GCCCTT	GCCTTT	GCCGTT	0.0203204	4	4
TCACGG	TCGCGG	TCCCGG	0.286869	3	3
TCACGG	TCTCGG	TCCCGG	NA	3	3
TCGCGG	TCTCGG	TCCCGG	0.158354	3	3
TCCAGG	TCCGGG	TCCCGG	0.573753	4	4
TCCAGG	TCCTGG	TCCCGG	0.578004	4	4
TCCGGG	TCCTGG	TCCCGG	0.679257	4	4
ACCGTT	ACGGTT	ACAGTT	0.549477	3	3
ACCGTT	ACTGTT	ACAGTT	0.463369	3	3
ACGGTT	ACTGTT	ACAGTT	0.707298	3	3
ACAATT	ACACTT	ACAGTT	0.473847	4	4
ACAATT	ACATTT	ACAGTT	0.0551673	4	4
ACACTT	ACATTT	ACAGTT	0.280686	4	4
AAAGGC	AAGGGC	AACGGC	1	3	3
AAAGGC	AATGGC	AACGGC	0.76409	3	3
AAGGGC	AATGGC	AACGGC	0.695693	3	3
AACAGC	AACCGC	AACGGC	0.866255	4	4
AACAGC	AACTGC	AACGGC	0.339855	4	4
AACCGC	AACTGC	AACGGC	0.720887	4	4
TTAGTC	TTGGTC	TTCGTC	0.131435	3	3
TTAGTC	TTTGTC	TTCGTC	0.447404	3	3
TTGGTC	TTTGTC	TTCGTC	0.230883	3	3
TTCATC	TTCCTC	TTCGTC	0.665879	4	4
TTCATC	TTCTTC	TTCGTC	0.356737	4	4
TTCCTC	TTCTTC	TTCGTC	0.379288	4	4
GTAGTT	GTGGTT	GTCGTT	0.176012	3	3
GTAGTT	GTTGTT	GTCGTT	0.132059	3	3
GTGGTT	GTTGTT	GTCGTT	0.950934	3	3
GTCATT	GTCCTT	GTCGTT	0.368764	4	4
GTCATT	GTCTTT	GTCGTT	0.0126164	4	4
GTCCTT	GTCTTT	GTCGTT	0.120993	4	4
AAAGCT	AAGGCT	AACGCT	0.457256	3	3
AAAGCT	AATGCT	AACGCT	0.742228	3	3
AAGGCT	AATGCT	AACGCT	0.419838	3	3
AACACT	AACCCT	AACGCT	0.925111	4	4
AACACT	AACTCT	AACGCT	0.640295	4	4
AACCCT	AACTCT	AACGCT	0.618823	4	4
AAAGCC	AAGGCC	AACGCC	0.503253	3	3
AAAGCC	AATGCC	AACGCC	0.202261	3	3
AAGGCC	AATGCC	AACGCC	0.222148	3	3
AACACC	AACCCC	AACGCC	0.351784	4	4
AACACC	AACTCC	AACGCC	0.44642	4	4
AACCCC	AACTCC	AACGCC	0.827437	4	4
CGATGC	CGCTGC	CGGTGC	0.225269	3	3
CGATGC	CGTTGC	CGGTGC	1	3	3
CGCTGC	CGTTGC	CGGTGC	0.192106	3	3
CGGAGC	CGGCGC	CGGTGC	0.277902	4	4
CGGAGC	CGGGGC	CGGTGC	1	4	4
CGGCGC	CGGGGC	CGGTGC	0.50042	4	4
TGATGG	TGCTGG	TGGTGG	0.000530949	3	3
TGATGG	TGTTGG	TGGTGG	0.597928	3	3
TGCTGG	TGTTGG	TGGTGG	0.00207775	3	3
TGGAGG	TGGCGG	TGGTGG	0.181956	4	4
TGGAGG	TGGGGG	TGGTGG	0.133891	4	4
TGGCGG	TGGGGG	TGGTGG	0.705018	4	4
CGAGTG	CGGGTG	CGCGTG	1	3	3
CGAGTG	CGTGTG	CGCGTG	0.210832	3	3
CGGGTG	CGTGTG	CGCGTG	0.00920249	3	3
CGCATG	CGCCTG	CGCGTG	0.765318	4	4
CGCATG	CGCTTG	CGCGTG	0.361308	4	4
CGCCTG	CGCTTG	CGCGTG	0.694852	4	4
AGAGTT	AGGGTT	AGCGTT	0.559275	3	3
AGAGTT	AGTGTT	AGCGTT	0.682538	3	3
AGGGTT	AGTGTT	AGCGTT	0.238961	3	3
AGCATT	AGCCTT	AGCGTT	0.0355731	4	4
AGCATT	AGCTTT	AGCGTT	0.503343	4	4
AGCCTT	AGCTTT	AGCGTT	0.0565384	4	4
TCCCCT	TCGCCT	TCACCT	0.238874	3	3
TCCCCT	TCTCCT	TCACCT	0.0497871	3	3
TCGCCT	TCTCCT	TCACCT	0.302609	3	3
TCAACT	TCAGCT	TCACCT	NA	4	4
TCAACT	TCATCT	TCACCT	NA	4	4
TCAGCT	TCATCT	TCACCT	0.434598	4	4
CTAGGA	CTCGGA	CTTGGA	1	3	3
CTAGGA	CTGGGA	CTTGGA	1	3	3
CTCGGA	CTGGGA	CTTGGA	0.620691	3	3
CTTAGA	CTTCGA	CTTGGA	0.659241	4	4
CTTAGA	CTTTGA	CTTGGA	0.263597	4	4
CTTCGA	CTTTGA	CTTGGA	NA	4	4
ATAGGG	ATCGGG	ATTGGG	0.0476965	3	3
ATAGGG	ATGGGG	ATTGGG	0.0623495	3	3
ATCGGG	ATGGGG	ATTGGG	0.000134612	3	3
ATTAGG	ATTCGG	ATTGGG	0.779644	4	4
ATTAGG	ATTTGG	ATTGGG	0.465431	4	4
ATTCGG	ATTTGG	ATTGGG	0.513417	4	4
TCAGGT	TCGGGT	TCCGGT	0.973215	3	3
TCAGGT	TCTGGT	TCCGGT	0.627586	3	3
TCGGGT	TCTGGT	TCCGGT	0.306659	3	3
TCCAGT	TCCCGT	TCCGGT	0.00270867	4	4
TCCAGT	TCCTGT	TCCGGT	0.742716	4	4
TCCCGT	TCCTGT	TCCGGT	0.0524549	4	4
GCAGCT	GCGGCT	GCCGCT	0.960852	3	3
GCAGCT	GCTGCT	GCCGCT	0.00112837	3	3
GCGGCT	GCTGCT	GCCGCT	0.92222	3	3
GCCACT	GCCCCT	GCCGCT	0.697324	4	4
GCCACT	GCCTCT	GCCGCT	0.163408	4	4
GCCCCT	GCCTCT	GCCGCT	0.225551	4	4
GAAAGA	GACAGA	GAGAGA	0.0368832	3	3
GAAAGA	GATAGA	GAGAGA	1	3	3
GACAGA	GATAGA	GAGAGA	0.22313	3	3
GAGCGA	GAGGGA	GAGAGA	0.0183156	4	4
GAGCGA	GAGTGA	GAGAGA	0.659241	4	4
GAGGGA	GAGTGA	GAGAGA	0.0767193	4	4
GAAAGG	GACAGG	GAGAGG	0.543828	3	3
GAAAGG	GATAGG	GAGAGG	0.230392	3	3
GACAGG	GATAGG	GAGAGG	0.0603375	3	3
GAGCGG	GAGGGG	GAGAGG	0.170014	4	4
GAGCGG	GAGTGG	GAGAGG	0.236928	4	4
GAGGGG	GAGTGG	GAGAGG	0.257328	4	4
AAAGCG	AAGGCG	AACGCG	NA	3	3
AAAGCG	AATGCG	AACGCG	0.926209	3	3
AAGGCG	AATGCG	AACGCG	0.974715	3	3
AACACG	AACCCG	AACGCG	0.000198961	4	4
AACACG	AACTCG	AACGCG	1	4	4
AACCCG	AACTCG	AACGCG	1	4	4
GCCCGG	GCGCGG	GCACGG	0.256543	3	3
GCCCGG	GCTCGG	GCACGG	1	3	3
GCGCGG	GCTCGG	GCACGG	0.0582928	3	3
GCAAGG	GCAGGG	GCACGG	0.782528	4	4
GCAAGG	GCATGG	GCACGG	0.875443	4	4
GCAGGG	GCATGG	GCACGG	0.000288479	4	4
TTAGGT	TTCGGT	TTTGGT	NA	3	3
TTAGGT	TTGGGT	TTTGGT	NA	3	3
TTCGGT	TTGGGT	TTTGGT	0.046286	3	3
TTTAGT	TTTCGT	TTTGGT	NA	4	4
TTTAGT	TTTTGT	TTTGGT	0.459426	4	4
TTTCGT	TTTTGT	TTTGGT	0.108368	4	4
CTAGGG	CTCGGG	CTTGGG	0.0141472	3	3
CTAGGG	CTGGGG	CTTGGG	0.0291051	3	3
CTCGGG	CTGGGG	CTTGGG	0.517588	3	3
CTTAGG	CTTCGG	CTTGGG	0.477226	4	4
CTTAGG	CTTTGG	CTTGGG	0.704894	4	4
CTTCGG	CTTTGG	CTTGGG	0.529978	4	4
TCAGGA	TCGGGA	TCCGGA	1	3	3
TCAGGA	TCTGGA	TCCGGA	0.831834	3	3
TCGGGA	TCTGGA	TCCGGA	0.848749	3	3
TCCAGA	TCCCGA	TCCGGA	0.862971	4	4
TCCAGA	TCCTGA	TCCGGA	0.731398	4	4
TCCCGA	TCCTGA	TCCGGA	NA	4	4
ATACCT	ATGCCT	ATCCCT	1	3	3
ATACCT	ATTCCT	ATCCCT	1	3	3
ATGCCT	ATTCCT	ATCCCT	1	3	3
ATCACT	ATCGCT	ATCCCT	0.659241	4	4
ATCACT	ATCTCT	ATCCCT	0.548812	4	4
ATCGCT	ATCTCT	ATCCCT	1	4	4
CGAGAG	CGCGAG	CGGGAG	1	3	3
CGAGAG	CGTGAG	CGGGAG	1	3	3
CGCGAG	CGTGAG	CGGGAG	1	3	3
CGGAAG	CGGCAG	CGGGAG	0.349938	4	4
GGAGAA	GGCGAA	GGGGAA	0.772108	3	3
GGAGAA	GGTGAA	GGGGAA	0.926199	3	3
GGCGAA	GGTGAA	GGGGAA	0.729128	3	3
GGGAAA	GGGCAA	GGGGAA	0.953203	4	4
GGGAAA	GGGTAA	GGGGAA	1	4	4
GGGCAA	GGGTAA	GGGGAA	1	4	4
CTATTC	CTCTTC	CTTTTC	1	3	3
CTATTC	CTGTTC	CTTTTC	1	3	3
CTCTTC	CTGTTC	CTTTTC	1	3	3
CTTATC	CTTCTC	CTTTTC	1	4	4
CTTATC	CTTGTC	CTTTTC	0.22313	4	4
CTTCTC	CTTGTC	CTTTTC	0.22313	4	4
TTATTT	TTCTTT	TTTTTT	2.43509e-22	3	3
TTATTT	TTGTTT	TTTTTT	1.60556e-32	3	3
TTCTTT	TTGTTT	TTTTTT	2.62866e-20	3	3
TTTATT	TTTCTT	TTTTTT	6.13008e-22	4	4
TTTATT	TTTGTT	TTTTTT	9.20114e-31	4	4
TTTCTT	TTTGTT	TTTTTT	3.85876e-17	4	4
TCAGAA	TCGGAA	TCCGAA	0.758689	3	3
TCAGAA	TCTGAA	TCCGAA	0.559951	3	3
TCGGAA	TCTGAA	TCCGAA	0.690443	3	3
TCCAAA	TCCCAA	TCCGAA	0.135206	4	4
TCCAAA	TCCTAA	TCCGAA	0.501408	4	4
TCCCAA	TCCTAA	TCCGAA	0.17749	4	4
CTAAAG	CTGAAG	CTCAAG	0.367879	3	3
CTAAAG	CTTAAG	CTCAAG	0.659241	3	3
CTGAAG	CTTAAG	CTCAAG	0.659241	3	3
CTCCAG	CTCGAG	CTCAAG	0.311797	4	4
ATAAAA	ATGAAA	ATCAAA	0.366256	3	3
ATAAAA	ATTAAA	ATCAAA	0.133527	3	3
ATGAAA	ATTAAA	ATCAAA	0.293008	3	3
ATCCAA	ATCGAA	ATCAAA	0.379506	4	4
ATCCAA	ATCTAA	ATCAAA	0.514029	4	4
ATCGAA	ATCTAA	ATCAAA	0.00589155	4	4
CTAGCC	CTCGCC	CTGGCC	0.415286	3	3
CTAGCC	CTTGCC	CTGGCC	0.121832	3	3
CTCGCC	CTTGCC	CTGGCC	0.125165	3	3
CTGACC	CTGCCC	CTGGCC	0.40933	4	4
CTGACC	CTGTCC	CTGGCC	0.0193927	4	4
CTGCCC	CTGTCC	CTGGCC	0.0183156	4	4
GACCGA	GAGCGA	GATCGA	NA	3	3
GATGGA	GATTGA	GATCGA	1	4	4
GAACGG	GACCGG	GATCGG	NA	3	3
GAACGG	GAGCGG	GATCGG	NA	3	3
GACCGG	GAGCGG	GATCGG	0.710596	3	3
GATAGG	GATGGG	GATCGG	NA	4	4
GATAGG	GATTGG	GATCGG	NA	4	4
GATGGG	GATTGG	GATCGG	0.421464	4	4
CCAGGA	CCGGGA	CCCGGA	0.21956	3	3
CCAGGA	CCTGGA	CCCGGA	0.000976858	3	3
CCGGGA	CCTGGA	CCCGGA	0.453591	3	3
CCCAGA	CCCCGA	CCCGGA	0.33913	4	4
CCCAGA	CCCTGA	CCCGGA	0.389335	4	4
CCCCGA	CCCTGA	CCCGGA	0.684691	4	4
TGGCTG	TGTCTG	TGCCTG	NA	3	3
TGCATG	TGCGTG	TGCCTG	0.22313	4	4
TGCATG	TGCTTG	TGCCTG	0.232624	4	4
TGCGTG	TGCTTG	TGCCTG	0.586646	4	4
GGACTT	GGGCTT	GGCCTT	0.295599	3	3
GGACTT	GGTCTT	GGCCTT	0.349761	3	3
GGGCTT	GGTCTT	GGCCTT	0.0454841	3	3
GGCATT	GGCGTT	GGCCTT	0.298339	4	4
GGCATT	GGCTTT	GGCCTT	0.751802	4	4
GGCGTT	GGCTTT	GGCCTT	0.221398	4	4
GTAGTG	GTGGTG	GTCGTG	0.506765	3	3
GTAGTG	GTTGTG	GTCGTG	0.898185	3	3
GTGGTG	GTTGTG	GTCGTG	0.00688387	3	3
GTCATG	GTCCTG	GTCGTG	0.726841	4	4
GTCATG	GTCTTG	GTCGTG	0.00459687	4	4
GTCCTG	GTCTTG	GTCGTG	0.493563	4	4
TTAGTG	TTGGTG	TTCGTG	0.333014	3	3
TTAGTG	TTTGTG	TTCGTG	0.595716	3	3
TTGGTG	TTTGTG	TTCGTG	0.527027	3	3
TTCATG	TTCCTG	TTCGTG	0.337586	4	4
TTCATG	TTCTTG	TTCGTG	0.612296	4	4
TTCCTG	TTCTTG	TTCGTG	NA	4	4
AGATAT	AGGTAT	AGCTAT	0.232624	3	3
AGATAT	AGTTAT	AGCTAT	1	3	3
AGGTAT	AGTTAT	AGCTAT	0.082085	3	3
AGCAAT	AGCCAT	AGCTAT	0.811936	4	4
AGCAAT	AGCGAT	AGCTAT	0.349938	4	4
AGCCAT	AGCGAT	AGCTAT	0.263597	4	4
AGATAA	AGGTAA	AGCTAA	1	3	3
AGATAA	AGTTAA	AGCTAA	0.180866	3	3
AGGTAA	AGTTAA	AGCTAA	0.0632918	3	3
AGCAAA	AGCCAA	AGCTAA	0.0449338	4	4
AGCAAA	AGCGAA	AGCTAA	1	4	4
AGCCAA	AGCGAA	AGCTAA	0.0562028	4	4
CCACCC	CCCCCC	CCGCCC	0.197856	3	3
CCACCC	CCTCCC	CCGCCC	0.0442936	3	3
CCCCCC	CCTCCC	CCGCCC	0.707462	3	3
CCGACC	CCGGCC	CCGCCC	0.561624	4	4
CCGACC	CCGTCC	CCGCCC	0.753031	4	4
CCGGCC	CCGTCC	CCGCCC	0.671988	4	4
ACACCC	ACCCCC	ACGCCC	0.0547792	3	3
ACACCC	ACTCCC	ACGCCC	0.862095	3	3
ACCCCC	ACTCCC	ACGCCC	0.154897	3	3
ACGACC	ACGGCC	ACGCCC	NA	4	4
ACGACC	ACGTCC	ACGCCC	0.773715	4	4
ACGGCC	ACGTCC	ACGCCC	0.603055	4	4
AGACGG	AGCCGG	AGGCGG	0.0768602	3	3
AGACGG	AGTCGG	AGGCGG	1	3	3
AGCCGG	AGTCGG	AGGCGG	0.653093	3	3
AGGAGG	AGGGGG	AGGCGG	0.563169	4	4
AGGAGG	AGGTGG	AGGCGG	0.815328	4	4
AGGGGG	AGGTGG	AGGCGG	0.713859	4	4
CGCTGC	CGGTGC	CGTTGC	0.232624	3	3
CGTAGC	CGTCGC	CGTTGC	NA	4	4
CGTAGC	CGTGGC	CGTTGC	NA	4	4
CGTCGC	CGTGGC	CGTTGC	1	4	4
AGATGG	AGCTGG	AGTTGG	0.124763	3	3
AGATGG	AGGTGG	AGTTGG	0.0651703	3	3
AGCTGG	AGGTGG	AGTTGG	0.0422761	3	3
AGTAGG	AGTCGG	AGTTGG	0.499718	4	4
AGTAGG	AGTGGG	AGTTGG	0.372233	4	4
AGTCGG	AGTGGG	AGTTGG	0.339474	4	4
AAAGCA	AACGCA	AATGCA	0.434111	3	3
AAAGCA	AAGGCA	AATGCA	1	3	3
AACGCA	AAGGCA	AATGCA	0.0822266	3	3
AATACA	AATCCA	AATGCA	0.845724	4	4
AATACA	AATTCA	AATGCA	0.347743	4	4
AATCCA	AATTCA	AATGCA	1	4	4
TAAGCC	TACGCC	TATGCC	0.665855	3	3
TAAGCC	TAGGCC	TATGCC	1	3	3
TACGCC	TAGGCC	TATGCC	0.554708	3	3
TATACC	TATCCC	TATGCC	0.677486	4	4
TATACC	TATTCC	TATGCC	0.162234	4	4
TATCCC	TATTCC	TATGCC	0.674523	4	4
TTGTTG	TTTTTG	TTCTTG	1	3	3
TTCATG	TTCCTG	TTCTTG	0.660419	4	4
CTATTT	CTGTTT	CTCTTT	0.643279	3	3
CTATTT	CTTTTT	CTCTTT	0.792433	3	3
CTGTTT	CTTTTT	CTCTTT	0.229538	3	3
CTCATT	CTCCTT	CTCTTT	0.07191	4	4
CTCATT	CTCGTT	CTCTTT	0.717865	4	4
CTCCTT	CTCGTT	CTCTTT	0.574266	4	4
GCACCC	GCGCCC	GCCCCC	0.00408677	3	3
GCACCC	GCTCCC	GCCCCC	0.165176	3	3
GCGCCC	GCTCCC	GCCCCC	0.00863441	3	3
GCCACC	GCCGCC	GCCCCC	0.564718	4	4
GCCACC	GCCTCC	GCCCCC	0.102018	4	4
GCCGCC	GCCTCC	GCCCCC	0.84037	4	4
CCAGTC	CCGGTC	CCCGTC	0.592057	3	3
CCAGTC	CCTGTC	CCCGTC	0.0168747	3	3
CCGGTC	CCTGTC	CCCGTC	0.000300596	3	3
CCCATC	CCCCTC	CCCGTC	0.996928	4	4
CCCATC	CCCTTC	CCCGTC	0.721905	4	4
CCCCTC	CCCTTC	CCCGTC	0.734825	4	4
CCAGTT	CCGGTT	CCCGTT	0.317416	3	3
CCAGTT	CCTGTT	CCCGTT	0.000292986	3	3
CCGGTT	CCTGTT	CCCGTT	0.686006	3	3
CCCATT	CCCCTT	CCCGTT	0.540077	4	4
CCCATT	CCCTTT	CCCGTT	0.380043	4	4
CCCCTT	CCCTTT	CCCGTT	0.18386	4	4
GGCGCC	GGGGCC	GGAGCC	0.22902	3	3
GGCGCC	GGTGCC	GGAGCC	1	3	3
GGGGCC	GGTGCC	GGAGCC	0.500606	3	3
GGAACC	GGACCC	GGAGCC	0.286505	4	4
GGAACC	GGATCC	GGAGCC	0.495036	4	4
GGACCC	GGATCC	GGAGCC	NA	4	4
TGAGTA	TGGGTA	TGCGTA	1	3	3
TGAGTA	TGTGTA	TGCGTA	0.000371897	3	3
TGGGTA	TGTGTA	TGCGTA	0.00435079	3	3
TGCATA	TGCCTA	TGCGTA	0.614083	4	4
TGCATA	TGCTTA	TGCGTA	0.811175	4	4
TGCCTA	TGCTTA	TGCGTA	NA	4	4
GCAGCG	GCGGCG	GCCGCG	NA	3	3
GCAGCG	GCTGCG	GCCGCG	NA	3	3
GCGGCG	GCTGCG	GCCGCG	0.943198	3	3
GCCACG	GCCCCG	GCCGCG	0.855693	4	4
GCCACG	GCCTCG	GCCGCG	0.792599	4	4
GCCCCG	GCCTCG	GCCGCG	NA	4	4
CAGCTG	CATCTG	CACCTG	0.154638	3	3
CACATG	CACGTG	CACCTG	1	4	4
CACATG	CACTTG	CACCTG	0.548812	4	4
CACGTG	CACTTG	CACCTG	0.548812	4	4
CAACTT	CAGCTT	CACCTT	0.142997	3	3
CAACTT	CATCTT	CACCTT	0.0763904	3	3
CAGCTT	CATCTT	CACCTT	0.537877	3	3
CACATT	CACGTT	CACCTT	0.570761	4	4
CACATT	CACTTT	CACCTT	0.431353	4	4
CACGTT	CACTTT	CACCTT	0.381414	4	4
CTAACC	CTCACC	CTTACC	0.714238	3	3
CTAACC	CTGACC	CTTACC	0.367879	3	3
CTCACC	CTGACC	CTTACC	0.253326	3	3
CTTCCC	CTTGCC	CTTACC	0.0590861	4	4
CTTCCC	CTTTCC	CTTACC	NA	4	4
CTTGCC	CTTTCC	CTTACC	NA	4	4
GTAGAG	GTGGAG	GTCGAG	0.112915	3	3
GTAGAG	GTTGAG	GTCGAG	0.240992	3	3
GTGGAG	GTTGAG	GTCGAG	0.00749366	3	3
GTCAAG	GTCCAG	GTCGAG	0.997302	4	4
GTCAAG	GTCTAG	GTCGAG	0.00466617	4	4
GTCCAG	GTCTAG	GTCGAG	0.0739647	4	4
ATAGAA	ATGGAA	ATCGAA	0.156058	3	3
ATAGAA	ATTGAA	ATCGAA	0.0383669	3	3
ATGGAA	ATTGAA	ATCGAA	0.978847	3	3
ATCAAA	ATCCAA	ATCGAA	0.559363	4	4
ATCAAA	ATCTAA	ATCGAA	0.799506	4	4
ATCCAA	ATCTAA	ATCGAA	0.751778	4	4
GGACGA	GGTCGA	GGCCGA	NA	3	3
GGCAGA	GGCGGA	GGCCGA	NA	4	4
GGCAGA	GGCTGA	GGCCGA	0.0541138	4	4
GGCGGA	GGCTGA	GGCCGA	NA	4	4
ACAATG	ACTATG	ACCATG	1	3	3
ACCCTG	ACCGTG	ACCATG	0.168478	4	4
ACCCTG	ACCTTG	ACCATG	NA	4	4
ACCGTG	ACCTTG	ACCATG	0.168478	4	4
GGCAGG	GGGAGG	GGAAGG	0.0247859	3	3
GGCAGG	GGTAGG	GGAAGG	0.198087	3	3
GGGAGG	GGTAGG	GGAAGG	0.661925	3	3
GGACGG	GGAGGG	GGAAGG	0.302763	4	4
GGACGG	GGATGG	GGAAGG	0.0183156	4	4
GGAGGG	GGATGG	GGAAGG	0.177361	4	4
CCAGAG	CCGGAG	CCCGAG	0.38169	3	3
CCAGAG	CCTGAG	CCCGAG	0.665865	3	3
CCGGAG	CCTGAG	CCCGAG	0.000507598	3	3
CCCAAG	CCCCAG	CCCGAG	0.000148237	4	4
CCCAAG	CCCTAG	CCCGAG	0.209295	4	4
CCCCAG	CCCTAG	CCCGAG	0.494606	4	4
GGAGTC	GGCGTC	GGTGTC	1	3	3
GGAGTC	GGGGTC	GGTGTC	1	3	3
GGCGTC	GGGGTC	GGTGTC	1	3	3
GGTATC	GGTCTC	GGTGTC	1	4	4
GGTATC	GGTTTC	GGTGTC	1	4	4
GGTCTC	GGTTTC	GGTGTC	NA	4	4
GTAGCC	GTGGCC	GTCGCC	0.302226	3	3
GTAGCC	GTTGCC	GTCGCC	0.416022	3	3
GTGGCC	GTTGCC	GTCGCC	0.80628	3	3
GTCACC	GTCCCC	GTCGCC	0.724844	4	4
GTCACC	GTCTCC	GTCGCC	0.357321	4	4
GTCCCC	GTCTCC	GTCGCC	0.34297	4	4
CTCGGG	CTGGGG	CTAGGG	0.00802462	3	3
CTCGGG	CTTGGG	CTAGGG	0.108368	3	3
CTGGGG	CTTGGG	CTAGGG	0.769105	3	3
CTAAGG	CTACGG	CTAGGG	0.513417	4	4
CTAAGG	CTATGG	CTAGGG	0.788128	4	4
CTACGG	CTATGG	CTAGGG	0.586646	4	4
GTCGGG	GTGGGG	GTAGGG	0.931256	3	3
GTCGGG	GTTGGG	GTAGGG	1	3	3
GTGGGG	GTTGGG	GTAGGG	0.0317974	3	3
GTAAGG	GTACGG	GTAGGG	NA	4	4
GTAAGG	GTATGG	GTAGGG	0.782528	4	4
GTACGG	GTATGG	GTAGGG	1	4	4
TCCCCA	TCGCCA	TCACCA	0.059131	3	3
TCCCCA	TCTCCA	TCACCA	0.188876	3	3
TCGCCA	TCTCCA	TCACCA	0.816166	3	3
TCAACA	TCAGCA	TCACCA	0.513417	4	4
TCAACA	TCATCA	TCACCA	1	4	4
TCAGCA	TCATCA	TCACCA	0.513417	4	4
TCCCCC	TCGCCC	TCACCC	0.476479	3	3
TCCCCC	TCTCCC	TCACCC	0.165886	3	3
TCGCCC	TCTCCC	TCACCC	0.371207	3	3
TCAACC	TCAGCC	TCACCC	1	4	4
TCAACC	TCATCC	TCACCC	0.0157039	4	4
TCAGCC	TCATCC	TCACCC	0.0163652	4	4
GGAGCC	GGCGCC	GGGGCC	0.894218	3	3
GGAGCC	GGTGCC	GGGGCC	0.220953	3	3
GGCGCC	GGTGCC	GGGGCC	0.364359	3	3
GGGACC	GGGCCC	GGGGCC	0.772644	4	4
GGGACC	GGGTCC	GGGGCC	0.466947	4	4
GGGCCC	GGGTCC	GGGGCC	0.449329	4	4
CCAGAG	CCCGAG	CCGGAG	0.713981	3	3
CCAGAG	CCTGAG	CCGGAG	NA	3	3
CCCGAG	CCTGAG	CCGGAG	NA	3	3
CCGAAG	CCGCAG	CCGGAG	1	4	4
CCGAAG	CCGTAG	CCGGAG	NA	4	4
CCGCAG	CCGTAG	CCGGAG	1	4	4
ACAGAA	ACCGAA	ACGGAA	NA	3	3
ACAGAA	ACTGAA	ACGGAA	0.365586	3	3
ACCGAA	ACTGAA	ACGGAA	NA	3	3
ACGAAA	ACGCAA	ACGGAA	0.709461	4	4
ACGAAA	ACGTAA	ACGGAA	0.670908	4	4
ACGCAA	ACGTAA	ACGGAA	NA	4	4
GGACCC	GGCCCC	GGGCCC	0.904478	3	3
GGACCC	GGTCCC	GGGCCC	0.0743665	3	3
GGCCCC	GGTCCC	GGGCCC	0.272911	3	3
GGGACC	GGGGCC	GGGCCC	0.248365	4	4
GGGACC	GGGTCC	GGGCCC	0.357217	4	4
GGGGCC	GGGTCC	GGGCCC	0.236252	4	4
AGACCC	AGCCCC	AGGCCC	0.79347	3	3
AGACCC	AGTCCC	AGGCCC	0.334097	3	3
AGCCCC	AGTCCC	AGGCCC	0.234885	3	3
AGGACC	AGGGCC	AGGCCC	0.44684	4	4
AGGACC	AGGTCC	AGGCCC	0.377513	4	4
AGGGCC	AGGTCC	AGGCCC	0.0631824	4	4
AGAGGG	AGCGGG	AGTGGG	0.0973659	3	3
AGAGGG	AGGGGG	AGTGGG	0.255737	3	3
AGCGGG	AGGGGG	AGTGGG	0.198162	3	3
AGTAGG	AGTCGG	AGTGGG	0.67032	4	4
AGTAGG	AGTTGG	AGTGGG	0.111834	4	4
AGTCGG	AGTTGG	AGTGGG	0.090718	4	4
AAAGAC	AAGGAC	AACGAC	0.808867	3	3
AAAGAC	AATGAC	AACGAC	0.0170622	3	3
AAGGAC	AATGAC	AACGAC	0.16589	3	3
AACAAC	AACCAC	AACGAC	0.0358865	4	4
AACAAC	AACTAC	AACGAC	0.747601	4	4
AACCAC	AACTAC	AACGAC	0.232133	4	4
TCAAAA	TCCAAA	TCGAAA	0.694932	3	3
TCAAAA	TCTAAA	TCGAAA	0.301655	3	3
TCCAAA	TCTAAA	TCGAAA	0.459426	3	3
TCGCAA	TCGGAA	TCGAAA	1	4	4
TCGCAA	TCGTAA	TCGAAA	NA	4	4
TCGGAA	TCGTAA	TCGAAA	1	4	4
GCAAAA	GCCAAA	GCGAAA	0.256821	3	3
GCAAAA	GCTAAA	GCGAAA	0.56903	3	3
GCCAAA	GCTAAA	GCGAAA	0.135335	3	3
GCGCAA	GCGGAA	GCGAAA	NA	4	4
GCGCAA	GCGTAA	GCGAAA	NA	4	4
GCGGAA	GCGTAA	GCGAAA	NA	4	4
ACCTAA	ACGTAA	ACATAA	0.629521	3	3
ACCTAA	ACTTAA	ACATAA	0.979836	3	3
ACGTAA	ACTTAA	ACATAA	0.458509	3	3
ACAAAA	ACACAA	ACATAA	0.921965	4	4
ACAAAA	ACAGAA	ACATAA	0.872186	4	4
ACACAA	ACAGAA	ACATAA	0.722955	4	4
GCCTAA	GCGTAA	GCATAA	0.0553214	3	3
GCCTAA	GCTTAA	GCATAA	0.314883	3	3
GCGTAA	GCTTAA	GCATAA	0.443119	3	3
GCAAAA	GCACAA	GCATAA	0.54965	4	4
GCAAAA	GCAGAA	GCATAA	0.0788039	4	4
GCACAA	GCAGAA	GCATAA	0.000507834	4	4
TTAGTC	TTCGTC	TTTGTC	0.859624	3	3
TTAGTC	TTGGTC	TTTGTC	0.385821	3	3
TTCGTC	TTGGTC	TTTGTC	0.0515756	3	3
TTTATC	TTTCTC	TTTGTC	0.606603	4	4
TTTATC	TTTTTC	TTTGTC	0.092507	4	4
TTTCTC	TTTTTC	TTTGTC	1	4	4
GTAGTT	GTCGTT	GTTGTT	0.0215678	3	3
GTAGTT	GTGGTT	GTTGTT	0.449636	3	3
GTCGTT	GTGGTT	GTTGTT	0.00600023	3	3
GTTATT	GTTCTT	GTTGTT	0.682746	4	4
GTTATT	GTTTTT	GTTGTT	0.814066	4	4
GTTCTT	GTTTTT	GTTGTT	0.879351	4	4
TTATAA	TTCTAA	TTTTAA	0.31778	3	3
TTATAA	TTGTAA	TTTTAA	0.02725	3	3
TTCTAA	TTGTAA	TTTTAA	0.0665486	3	3
TTTAAA	TTTCAA	TTTTAA	0.264186	4	4
TTTAAA	TTTGAA	TTTTAA	0.225807	4	4
TTTCAA	TTTGAA	TTTTAA	0.950491	4	4
AAAGTT	AAGGTT	AACGTT	0.753476	3	3
AAAGTT	AATGTT	AACGTT	0.0129028	3	3
AAGGTT	AATGTT	AACGTT	0.275057	3	3
AACATT	AACCTT	AACGTT	0.382412	4	4
AACATT	AACTTT	AACGTT	0.0589629	4	4
AACCTT	AACTTT	AACGTT	0.310974	4	4
AGAGCT	AGGGCT	AGCGCT	0.181279	3	3
AGAGCT	AGTGCT	AGCGCT	0.00800255	3	3
[truncated: 17,872 more rows]
